# Supplementary material for: Genome-wide identification and analysis of the NLR gene family in Medicago ruthenica
Source: Front Genet. 2023 Jan 10;13:1088763. doi: 10.3389/fgene.2022.1088763 (PMC9871256; doi:10.3389/fgene.2022.1088763)
Supplement: Supplementary file 1 [file Table2.XLSX]

## Sheet: M. ruthenica vs M. ruthenica
Table S2. Intra- and inter-synteny NBS-LRR gene pairs.
Mru3c106	Mru8c282
Mru3c107	Mru8c290
Mru3c110	Mru8c298
Mru3c112	Mru8c300
Mru3c114	Mru8c304
Mru3c120	Mru8c307
Mru4c124	Mru7c249
Mru4c130	Mru7c250
Mru4c131	Mru7c251
Mru4c147	Mru7c261
Mru4c148	Mru7c262
Mru6c196	Mru7c261
Mru6c197	Mru7c262
Mru6c204	Mru7c264
Mru6c205	Mru7c265
Mru6c221	Mru7c268
Mru6c224	Mru7c269
Mru6c196	Mru7c269
Mru6c201	Mru7c267
Mru6c215	Mru7c255
Mru6c221	Mru7c253
Mru6c226	Mru7c242
Mru6c227	Mru7c239

## Sheet: M. ruthenica vs M. truncatula
Mru1c2	KEH43304
Mru1c3	KEH42931
Mru1c10	KEH41386
Mru1c12	KEH41277
Mru1c18	KEH40573
Mru1c19	AES59502
Mru1c21	AES59450
Mru2c25	AES65390
Mru2c29	AES65404
Mru2c32	AES65503
Mru2c35	AES66026
Mru2c36	AES66086
Mru2c37	KEH38432
Mru2c43	KEH38630
Mru2c44	AES66929
Mru2c47	AES67842
Mru3c53	KEH42963
Mru3c57	KEH41277
Mru3c63	AES60459
Mru3c67	KEH40927
Mru3c74	KEH40112
Mru3c82	AES59450
Mru3c89	AES58973
Mru3c49	AES69365
Mru3c63	KEH33300
Mru3c68	KEH33329
Mru3c79	AES70480
Mru3c85	AES70490
Mru3c87	AES70491
Mru3c88	AES70497
Mru3c91	AES70532
Mru3c96	KEH34281
Mru3c97	KEH34339
Mru3c98	AES70760
Mru3c102	AES71024
Mru3c107	KEH35118
Mru3c109	AES71603
Mru3c114	AES71667
Mru3c116	AES72097
Mru3c53	AES68909
Mru3c55	KEH33055
Mru3c56	AES68915
Mru3c57	AES69033
Mru3c60	KEH33139
Mru3c81	AES69365
Mru3c97	KEH33284
Mru3c98	AES70419
Mru3c100	AES70434
Mru3c102	AES70478
Mru3c53	AES68796
Mru3c63	AES68885
Mru3c72	AES68922
Mru3c73	AES68943
Mru3c81	AES69013
Mru3c94	AES69052
Mru3c116	AES69165
Mru3c67	AES68344
Mru3c73	AES68659
Mru3c75	AES68666
Mru3c76	KEH32960
Mru3c81	AES68717
Mru3c94	AES68796
Mru3c118	AES68922
Mru3c53	AES69839
Mru3c79	KEH33750
Mru3c87	AES70480
Mru3c88	KEH33966
Mru3c90	KEH33986
Mru3c107	KEH34053
Mru3c112	KEH34067
Mru3c51	AES69083
Mru3c53	AES69065
Mru3c54	AES69052
Mru3c63	AES69013
Mru3c64	AES68798
Mru3c67	AES68717
Mru3c71	AES68696
Mru3c72	KEH32988
Mru3c81	AES68344
Mru3c82	KEH32795
Mru3c83	KEH34050
Mru3c86	KEH33990
Mru3c87	KEH33988
Mru3c89	AES70478
Mru3c93	KEH33874
Mru3c98	AES70149
Mru3c49	KEH18858
Mru3c54	KEH19079
Mru3c57	AET02287
Mru3c64	AET02580
Mru3c81	KEH19320
Mru3c99	KEH19610
Mru3c102	KEH20045
Mru3c111	KEH20846
Mru4c124	AES86763
Mru4c128	AES86892
Mru4c129	AES87038
Mru4c130	AES87048
Mru4c132	AES87142
Mru4c134	AES87225
Mru4c137	AES87241
Mru4c144	AES87250
Mru4c146	AES89793
Mru4c148	KEH30731
Mru4c149	KEH31343
Mru4c128	AET02387
Mru4c132	AET02580
Mru4c149	KEH19230
Mru4c150	KEH20184
Mru4c152	KEH20687
Mru4c154	AET04328
Mru4c160	KEH20846
Mru5c162	AET00455
Mru5c165	AET00331
Mru5c172	AES98702
Mru5c178	AES98677
Mru5c183	AES96735
Mru5c184	AES96229
Mru5c186	AES95694
Mru5c188	AES95671
Mru5c191	AES95645
Mru5c192	AES95039
Mru6c204	KEH26702
Mru6c206	AES76050
Mru6c209	AES75531
Mru6c211	AES75517
Mru6c224	AES75154
Mru6c228	KEH25122
Mru6c231	KEH25107
Mru6c232	KEH25085
Mru7c238	KEH23646
Mru7c244	AES81332
Mru7c249	AES81126
Mru7c252	AES81069
Mru7c254	AES81053
Mru7c258	AES80224
Mru7c263	KEH23206
Mru7c269	KEH23202
Mru7c273	KEH21734
Mru7c241	AES80770
Mru7c242	AES80234
Mru7c248	AES80224
Mru7c249	KEH22566
Mru7c255	KEH21826
Mru7c268	KEH21823
Mru8c282	AES95825
Mru8c288	AES95938
Mru8c311	AES96713
Mru8c321	AES96716
Mru8c325	AES96743
Mru8c326	AES98690
Mru8c336	AES99851
Mru8c276	KEH18061
Mru8c278	AET01321
Mru8c283	KEH18105
Mru8c285	AET01388
Mru8c288	KEH18359
Mru8c291	AET01594
Mru8c295	AET01632
Mru8c297	AET01655
Mru8c298	KEH18463
Mru8c301	KEH18464
Mru8c302	AET01767
Mru8c303	KEH18640
Mru8c304	KEH18830
Mru8c306	AET02116
Mru8c307	AET02287
Mru8c312	AET02378
Mru8c314	AET02379
Mru8c318	KEH19186
Mru8c322	AET02580
Mru8c327	AET03053
Mru8c330	KEH20502
Mru8c276	KEH18640
Mru8c281	KEH19079
Mru8c282	KEH19082
Mru8c288	KEH19116
Mru8c304	AET03054
Mru8c306	AET03874
Mru8c311	AET04297
Mru8c282	AET01737
Mru8c288	AET01990
Mru8c297	AET02116
Mru8c306	KEH19116
Mru8c311	AET02383
Mru8c320	AET03767
Mru8c335	AET03874
Mru8c276	KEH19080
Mru8c288	AET01655
Mru8c290	AET01631
Mru8c295	AET01612
Mru8c297	KEH18359
Mru8c303	KEH18061
