# Supplementary material for: Genome-wide identification and analysis of the NLR gene family in Medicago ruthenica
Source: Front Genet. 2023 Jan 10;13:1088763. doi: 10.3389/fgene.2022.1088763 (PMC9871256; doi:10.3389/fgene.2022.1088763)
Supplement: Supplementary file 2 [file Table3.XLSX]

## Sheet: Sheet1
Table S3. Experssion level of differentially expressed 303 NLR genes between M. ruthenica ‘Zhilixing’ and ‘Mengnong No.1’.
Genes Name	FPKM. Zhilixing-1	FPKM. Zhilixing-2	FPKM. Zhilixing-3	FPKM. No.1-1	FPKM. No.1-2	FPKM. No.1-3
Mru1c1	1.98099	2.29567	1.51132	0.016218	0.071122	1.157
Mru1c10	0	1.08001	0	0	0	0
Mru1c11	0	0.396663	0.829311	0	0.057001	0.479309
Mru1c12	0.932623	0.807969	2.19972	1.67119	1.21386	1.32786
Mru1c13	0.283628	0	0.727564	0.013374	0	0.194673
Mru1c14	0	0	0	0.055102	0.04288	0.016789
Mru1c15	1.61902	1.68474	5.25683	1.66815	2.02007	1.45346
Mru1c16	0.079722	0.033068	0	0	0	0
Mru1c17	0.469664	1.26433	4.44344	1.75757	1.31208	0.990322
Mru1c18	4.32782	5.52424	4.76894	4.06429	2.39591	3.89012
Mru1c19	13.5091	15.1366	14.9984	14.5422	14.0974	13.1875
Mru1c2	0	0	0	0	0	0.033213
Mru1c20	27.4113	35.3442	18.9754	20.4473	14.9605	29.3043
Mru1c21	0.032771	0	0.218822	0.082397	0.13047	0.115085
Mru1c24	0.418323	0.792571	0.690202	0.543043	0.48676	2.22605
Mru1c3	0	0	1.2042	0.116929	0.020162	0.061749
Mru1c4	3.65527	0.119151	6.15438	0.976133	0.669778	0.108531
Mru1c5	0	0.357404	0.254498	0	0.144747	0
Mru1c6	4.81255	2.78564	1.29184	10.5053	9.89761	0.517641
Mru1c8	0	0.042684	0	0	0	0
Mru1c9	0.152899	0.040977	1.27175	0.190446	0	0.439247
Mru2c25	0.600023	0.19744	9.28819	0.556105	1.25671	1.33408
Mru2c26	0.135506	0.15723	3.50253	0.456649	0.779702	0.865126
Mru2c27	0	0.387553	0.016616	0.032685	0.0437	0
Mru2c28	0.957039	0.113654	0.129648	0	0	0
Mru2c29	0.169681	0	0	0	0	0.122013
Mru2c30	0	0	0	0	0	0.330132
Mru2c31	6.05919	7.17097	3.15958	7.90171	8.12163	5.3624
Mru2c32	0.139612	0.074495	3.22503	0.058339	0.24653	0.122348
Mru2c33	0	0.269326	0.337421	0.151153	0.000903	0.059633
Mru2c34	1.03073	1.66813	5.12207	2.20955	2.28516	0.827198
Mru2c35	3.90377	1.81933	5.14735	4.0844	4.23799	3.73066
Mru2c36	0.898365	0.390348	1.1086	0.89322	0.855429	1.46553
Mru2c37	0.483534	0.977887	0	0.088059	0.144773	0
Mru2c38	1.99459	0.266461	0.333235	0.04119	0.306463	0.261112
Mru2c39	0.57993	1.01512	0.79903	0.223304	0.387326	0.753336
Mru2c41	0	0.02892	0	0	0.212869	0
Mru2c42	0	0	1.12354	0.067296	0.31615	1.23592
Mru2c43	0.149552	0.150649	1.76892	0.179316	0.143735	0.908968
Mru2c44	0.328938	0.454519	1.69308	0.259667	0.815315	0.97319
Mru2c46	0.063336	0.326979	0.135352	0	0	0.01416
Mru2c47	0.55945	0.061107	2.03306	0.602724	0.920707	0.227328
Mru3c100	0.96997	0	0	0	0	0
Mru3c101	0.543888	0.072829	0.087516	0.838423	0.831211	0.88757
Mru3c102	2.50364	4.22884	2.25507	0.700589	0.882322	0.021536
Mru3c103	0	0	0	0	0.03865	0.187345
Mru3c104	0	0	0	0	0	0
Mru3c105	0	0	0	0	0.039921	0.017626
Mru3c106	0	0.66992	3.37986	0.052767	0.406211	0.122774
Mru3c107	0.610942	0.100226	1.43881	0.996951	0.940775	0.299681
Mru3c108	0	0	0	0	0.171291	0
Mru3c109	2.66682	2.07401	0.843846	1.27845	1.23431	0.643015
Mru3c110	1.06139	2.2903	0.877143	0.489576	1.2579	0.648636
Mru3c111	2.23577	1.64188	1.37093	2.13246	1.9295	0.509597
Mru3c112	5.25456	3.10647	1.50752	3.9456	5.08523	5.78487
Mru3c113	0.238005	0	0.737404	0	0	0.401597
Mru3c114	0.039599	0	0.079499	0.860576	0.703798	0.625801
Mru3c115	0	0.08473	0	0	0	0.041185
Mru3c116	0.01276	0.394128	1.2726	1.01558	0.783733	0.536531
Mru3c117	0.24039	0.369812	0.782241	0.360528	0.336672	0.161098
Mru3c118	0.437182	0.624543	0.499554	0.635166	0.80812	0.492779
Mru3c120	0.022952	0	0.270617	0	0.054466	0.0837
Mru3c121	0.058	0	0.073813	0.325539	1.62255	0
Mru3c122	0.987202	1.74154	2.89729	2.99931	2.62941	1.6187
Mru3c48	0.143331	0.508864	5.68808	0.351583	0.479601	0.5875
Mru3c49	0.146684	1.4544	1.05139	0.763777	0.713782	0.863402
Mru3c50	0.260967	0.289295	0.515747	0.10949	0.230679	0.393713
Mru3c51	1.71682	0.249264	3.12863	0.56796	0.617559	0.297653
Mru3c52	0.054865	0.065434	1.26109	0.212821	0.277308	0.013698
Mru3c54	1.3101	1.18337	1.64028	2.02972	2.43296	1.40516
Mru3c55	0.882662	0	0	0	0	0
Mru3c56	0.752464	1.32529	0.270636	0.871646	1.04068	1.33566
Mru3c57	0.217529	0.745447	0.872115	0.518185	0.903773	1.15966
Mru3c58	0	0	0	0.077016	0.018367	0.04264
Mru3c59	0.173943	0	0.281564	0	0	0.443252
Mru3c60	0.250181	0.074987	1.28115	0.617627	0.586817	0.524899
Mru3c61	0.391261	0.086613	1.34679	1.14083	0.690046	1.52286
Mru3c62	0.270375	0.279939	2.34896	0.55749	0.751151	1.04447
Mru3c63	0.15018	0.197903	0.25939	0.078883	0.044154	0.104726
Mru3c64	1.59041	0.747707	0.784724	0.366534	0.187846	0.936974
Mru3c65	0	0	0	0	0	0
Mru3c66	0	0	0	0.462644	0.267646	0.427408
Mru3c67	0	0	0	0.020721	0.073283	0
Mru3c68	0	0	0.017508	2.44556	2.69825	0.061494
Mru3c69	0	0	0	0.123291	0	0.374834
Mru3c71	3.33951	2.14128	3.53102	10.3798	12.5302	2.06848
Mru3c72	1.55378	1.82	2.97891	0.378627	0.294008	2.49241
Mru3c73	2.87895	3.69787	0.790469	2.38822	1.96324	1.5722
Mru3c74	0.798176	1.24097	1.70288	3.38133	4.11567	1.14183
Mru3c75	0	0.379849	0.182006	0.116421	0.233987	0.346888
Mru3c76	0.021806	0	0	0	0.102102	0.108831
Mru3c77	2.48347	2.18937	1.1332	0.702307	1.10193	1.03623
Mru3c78	0	0	0.05205	0.167242	0	0.130727
Mru3c79	0.133721	0.40152	0	0.067876	0	0
Mru3c80	0	0	0	0	0	0
Mru3c81	3.44935	1.95347	4.86124	2.53166	2.31486	5.02611
Mru3c82	0	0	0	0.023325	0	0
Mru3c83	0.799414	1.05473	0.347606	0.054135	0	0.828023
Mru3c84	0.078121	0.03263	0.009104	0.160565	0.24526	0.01741
Mru3c85	0.092586	0.229241	0.600596	0.355792	0.180001	0.450421
Mru3c86	3.34088	3.28618	2.83882	9.72915	1.97548	2.94674
Mru3c87	0	0	0	0.15038	0.231437	0
Mru3c88	0.269632	0.225226	1.52318	0.385466	0.601518	0.222864
Mru3c89	0.183167	0.807544	0.173412	0.364711	0.129355	0.069839
Mru3c90	0.130132	0.022589	0.094262	0.851259	0.836255	0
Mru3c91	0.123977	0.337521	0.154023	0.852122	0.516681	0
Mru3c93	0	0	0.544805	0.376103	0	0
Mru3c94	1.10128	0.642496	3.41896	1.38327	0	1.62545
Mru3c95	1.80564	0.746718	3.64894	2.41051	2.52746	1.75027
Mru3c96	0.195675	0.29097	1.89196	0.702237	0.294617	0.312908
Mru3c97	0.081509	0.093916	0.726524	0.272092	0.448884	0.640871
Mru3c98	0.31006	0.018393	0.333715	0.287428	0.407665	0.734673
Mru3c99	0.668061	0.816992	0.800291	1.07583	1.1245	1.37329
Mru4c123	0	0.030658	0.455302	0.213191	0.035116	0.128767
Mru4c124	1.07101	1.47232	1.64074	2.2446	2.71959	2.59968
Mru4c125	5.58882	6.52495	6.38408	5.27692	5.77825	4.76889
Mru4c126	0.268333	0	0	0	0.563901	0.464522
Mru4c127	0	0.741185	0	1.62024	1.89369	0.52881
Mru4c128	0.251911	0.086826	0	0	0.022935	0.029267
Mru4c129	0	0.322654	0	0	0	0
Mru4c130	5.3524	1.19205	6.73142	1.07083	1.24543	2.74819
Mru4c131	0	0.09449	0	0	0	0
Mru4c132	0.312825	0.017938	2.09708	1.226	0.696013	0.402057
Mru4c133	0.322684	0.445683	1.09724	0.778125	0.973025	0.869335
Mru4c134	0.046619	0.095315	0.206439	0.125846	0.266339	0.018947
Mru4c135	0.315589	1.09582	0.204585	0.343131	0.589497	0.095502
Mru4c136	0.514194	1.0455	0.012037	2.40498	4.16424	4.00908
Mru4c137	0	0.828878	0.041669	0.840605	0.438357	0.726166
Mru4c138	0.27995	0.934443	0.019758	1.3493	1.17125	0.693263
Mru4c140	0	0	0.884615	0.05904	0	0.05066
Mru4c141	3.8441	3.21895	2.33446	3.46635	3.01687	3.11659
Mru4c143	0	0	0	0	0	0.314885
Mru4c144	0.12642	0.588344	0.342297	0.437425	0.642699	0.104175
Mru4c145	0	0	0	0.037124	0.110277	0
Mru4c146	2.28406	3.67731	1.99212	2.53828	2.20161	1.49591
Mru4c147	0.992723	14.4664	2.42394	2.53419	1.71152	0.994751
Mru4c148	3.13632	2.48242	2.05349	7.52986	7.42642	8.71653
Mru4c149	0.315623	0.191472	0.496176	0.465953	0.33673	0.228183
Mru4c150	0.235306	0.103791	0.123395	0.753271	0.793459	0.248898
Mru4c151	0	0.135238	0.34531	0.333559	0.565581	0.011258
Mru4c152	5.89657	5.49045	1.62008	7.0425	1.53285	4.40181
Mru4c153	0.322394	0.42684	0.259053	0	0	0.135358
Mru4c155	0	0	0	0	0.006183	0
Mru4c156	1.40949	2.06588	4.68836	2.24858	2.90576	2.68758
Mru4c157	1.67809	0.55929	5.92025	0.267471	0.224197	5.22318
Mru4c158	0.041133	0.127931	0.680822	0.113233	0.109847	2.41132
Mru4c159	0.050297	0	0	0	0	0
Mru4c160	0.305306	0.345739	0.356748	0.66071	0.767303	0.734873
Mru5c161	1.92842	5.96011	1.26704	3.72822	5.68323	2.4796
Mru5c163	0	0.045285	0	0.174131	0.058519	0
Mru5c164	0	0.426526	0	0	0	0
Mru5c165	6.51717	7.3219	6.29002	0.178429	0.14308	0.33125
Mru5c166	0	0	0	0	0.15653	0
Mru5c167	6.21105	0.041592	1.22118	1.87748	1.76712	4.73568
Mru5c168	0.666185	0.491912	0.31436	0.117721	0.516264	0.485409
Mru5c169	0.588769	0.238882	4.16588	0.35803	0.531729	0.395302
Mru5c170	0.033746	0.018777	3.0848	0.24722	0.189869	0.835868
Mru5c171	2.456	0.97389	1.67155	1.92996	1.62447	0.923149
Mru5c173	0.263887	0.12201	1.03407	0.467391	0.6693	1.00276
Mru5c174	0.390146	0	2.06654	0.027604	0	0
Mru5c176	0.777149	0.918366	5.9171	0.965647	1.36287	1.89915
Mru5c180	2.19706	3.72064	2.27546	0	0	0.336391
Mru5c181	0.005735	0	0.419277	0.129804	0.251978	0.711885
Mru5c182	0	0	0	0.101685	0.068669	0
Mru5c183	0.191954	0.582117	0.067477	1.66976	1.75887	0.053516
Mru5c184	0.300347	0.381158	0.364834	0.717205	0.893806	0.808046
Mru5c185	1.7486	0.707628	1.6933	0.46598	0.307357	2.56735
Mru5c186	0.030637	0.031991	0	0	0	0.041307
Mru5c187	0	0.054045	0.182819	0.327227	0.11637	0
Mru5c188	0.412072	0.565716	0.085634	0.015805	0.028169	0.315564
Mru5c189	0.061392	0	0.028723	0	0	0.457192
Mru5c190	0.083759	0.169153	0.05824	1.11101	0.614142	0.155291
Mru5c191	1.25862	2.57681	0.091098	0.197229	0.369339	0.225964
Mru5c192	0	0.137732	0.036173	0.000166	0.008096	3e-06
Mru5c193	1.65767	3.92958	0.337988	1.05194	1.62535	1.57637
Mru5c194	14.1149	6.93701	1.06616	7.93283	18.9076	3.73485
Mru5c195	0.089672	17.5343	20.2546	14.3743	14.8233	0.040586
Mru6c196	1.56297	1.29413	0.102246	0.329754	0.218798	0
Mru6c197	0.956364	0.357875	0.091814	0.129028	0.315528	0.254003
Mru6c198	0.101618	0.34096	0.094188	0.701978	0.438295	0.928519
Mru6c199	0.179241	0.063439	0.126274	0.229072	0.386871	0.122814
Mru6c200	1.25127	1.87799	0	0.555294	0.638891	0
Mru6c202	0	0	0.006424	0.00673	0	0.025128
Mru6c203	0.742794	1.05629	1.47573	2.09084	1.00169	0.803206
Mru6c204	0.53124	0.425152	1.23553	0.826659	0.875569	0.769528
Mru6c205	0.25765	0.671792	0.082426	3.14496	1.86953	0.912676
Mru6c206	0.332263	0.613685	0.290027	1.14123	1.39762	0.380474
Mru6c207	0.693069	0.507045	0.808843	1.10859	1.0352	0.591788
Mru6c208	0.115223	0.382472	7.08549	0.052101	1.497	0.880969
Mru6c209	0.179114	0.568569	1.65288	0	0.076818	0.461122
Mru6c210	0.316891	1.17846	3.03554	0.048819	0.326182	2.53101
Mru6c211	0.862423	0.845988	1.5849	0.222133	0.391395	0.433181
Mru6c212	0.068276	0.308482	0.913933	1.2491	1.49097	0.663104
Mru6c213	0	0.159145	0.568538	1.00699	1.28544	0.668383
Mru6c214	0.285797	0.956357	2.03253	0.085077	0.052515	0.938726
Mru6c215	0.291603	0.168085	0.035139	0.102443	0.085557	0
Mru6c216	0.692411	0.099689	0.096682	0.197492	0.06424	0.134367
Mru6c217	0	0	0	0	0	0
Mru6c218	0.450426	0	0.062379	0	0	0
Mru6c219	0.373793	0	0.048387	0	0	0.023153
Mru6c220	0.135402	0.187248	0.165113	0	0	0.267837
Mru6c221	0	0.001393	0	0.189335	0.225342	0.113371
Mru6c223	3.03363	2.8255	5.5908	5.75507	5.90274	6.71625
Mru6c224	0	0	0	0	0	0
Mru6c225	5.63843	8.15593	8.06471	2.64559	2.24922	0.615901
Mru6c227	2.99592	2.07099	5.66622	5.32484	2.37141	3.54998
Mru6c228	1.21374	0.128613	2.02223	1.24645	0.016744	1.5723
Mru6c229	0	0	0	0.258467	0.243026	0
Mru6c230	3.00918	2.86752	3.3219	5.04777	4.57604	4.52501
Mru6c231	0.410237	0.872518	1.70138	0.457461	0.641829	1.41279
Mru6c232	4.56535	3.46359	6.96214	3.31528	4.30149	2.87748
Mru6c233	0	0	0.445693	0.435614	0.403325	0
Mru6c234	0.79593	3.36218	2.40883	1.5559	1.70644	2.27541
Mru6c235	3.27788	2.22545	2.45527	0	0	0.014268
Mru7c238	0.861179	1.07706	1.0619	1.43762	2.27533	1.50786
Mru7c239	0.789569	0.614487	0.100507	0.131406	0.055712	0.025329
Mru7c241	0.03158	0.647346	0.570437	0	0.02398	0.943339
Mru7c243	0	0	0	0	0	0
Mru7c244	0.026735	0.212817	0.084346	0	0	0.62225
Mru7c245	1.01846	1.4537	8.09195	3.19459	2.1346	3.81679
Mru7c246	0	0	0	0	0	0.06417
Mru7c247	0.115883	0.252461	0	0	0	0.090516
Mru7c248	1.87708	1.54577	2.22993	1.45267	1.92603	1.79533
Mru7c249	0.075889	0	0	0	0	0
Mru7c250	3.12796	0	0	0	0	0
Mru7c251	1.59513	2.78928	1.76382	1.92203	2.43689	2.04059
Mru7c252	0	0	0	0	0.163941	0
Mru7c253	0	0	0	0	0	0
Mru7c254	0.098627	0	0	0	0.039286	0
Mru7c255	0.321495	0.147234	0.022034	0.245137	0.086922	0.564812
Mru7c256	0.103687	0.082173	0.102419	0.103176	0.030433	0
Mru7c257	0.241616	0	0	0	0	0
Mru7c258	2.12344	0.058146	0.853942	2.41783	2.06196	1.17523
Mru7c259	1.34232	1.01767	1.29629	2.52201	2.81134	2.02802
Mru7c260	0	2.22117	0.839633	3.51674	3.34372	0.614237
Mru7c261	10.5147	7.43545	0.614213	26.7032	29.0979	10.4954
Mru7c263	0.608176	0.071816	1.42179	0.092299	1.01369	0.336696
Mru7c264	1.17454	2.78175	0.327344	1.22956	1.52981	0.889329
Mru7c265	0.350578	0.100494	0.130737	0.54853	0.258408	0.072999
Mru7c266	0.88517	0.289008	0.803289	5.11708	6.49427	1.32596
Mru7c267	0.471326	1.05143	1.23585	0	0	0.030575
Mru7c268	0.925472	6.17088	0.836061	3.7532	2.62517	1.63796
Mru7c270	0	0.046807	0	0.14066	0	0
Mru7c271	0.59425	0.734345	0.328051	0.475954	0.450241	0.349279
Mru7c272	0	0.168133	0.071109	1.16963	0.669103	0.635275
Mru7c273	0.12475	0	0.525441	0	0	0
Mru7c274	1.69243	4.90841	1.84536	2.98735	2.35832	2.60554
Mru7c275	0.303598	0.58413	3.01054	0.325992	0.543939	0.933117
Mru8c276	0.654113	0.66183	0.873262	0.48149	0.307716	1.79255
Mru8c279	0	0	0	0	0	0
Mru8c281	0.774346	1.07189	2.45244	0.912368	0.946963	0.951187
Mru8c282	1.11199	0	1.46721	1.13908	1.75065	2.05646
Mru8c283	0.235989	0	0.014078	0.921903	1.32165	1.30918
Mru8c284	0.217638	0.508612	4.32582	1.14411	1.51289	0.081898
Mru8c285	1.77433	1.40318	0.528394	1.02059	1.46074	0
Mru8c286	0.080472	0.798353	0.115717	0.126059	0.145633	0.091145
Mru8c287	5.28113	6.213	4.68153	3.76262	3.78981	5.39604
Mru8c288	1.41229	3.43819	3.97414	2.24056	2.44733	4.27145
Mru8c289	0.658465	1.26038	3.00802	0.536276	0.781219	1.66346
Mru8c291	0	0.060661	0	0	0	0
Mru8c293	0.028668	0.061159	1.3543	0	0.105604	0.064376
Mru8c294	0.604918	5.66169	2.58193	0.985687	1.29522	4.58661
Mru8c295	0	0	0	0.668292	1.04202	0.096973
Mru8c296	0.352262	0	1.58656	0.431175	0.694395	0.925712
Mru8c297	0.451507	0	0	3.54807	1.11008	0
Mru8c298	2.25549	3.15685	0.015333	0	0.039899	1.13229
Mru8c299	1.10551	0.885773	0.084909	1.08444	0.830745	1.47752
Mru8c301	21.8482	27.2396	1.22231	25.7804	29.1549	8.24162
Mru8c302	0	0.020164	0.09829	0.098089	0.17569	0
Mru8c303	0	0	0	0	0	0
Mru8c304	1.02583	0.950466	1.332	1.2449	2.02228	2.0087
Mru8c305	0.012044	0.024192	0.145886	0.031676	0	0
Mru8c306	0.128386	0.454944	0.437678	0.582075	1.11928	0.317216
Mru8c307	0	0.215995	0.046945	0.091268	0.093009	0.069193
Mru8c308	0	0	0	0	0.126807	0
Mru8c309	0	0.035902	0.085367	0	0.158474	0.001497
Mru8c310	0	0.048684	4.05576	4.29912	0.732918	0.063973
Mru8c311	1.91247	4.27534	8.57641	1.87965	3.49529	1.73957
Mru8c312	2.40672	0	2.43142	2.53761	0.871486	0.596093
Mru8c313	0.007919	0.401065	1.28204	0.24699	0.638487	1.59952
Mru8c314	0.384802	0.604334	0.406105	2.02296	1.80389	0.998811
Mru8c315	0.325583	0.154552	0.090326	0.624801	0.920486	0.665885
Mru8c316	2.06525	0.479487	1.7636	3.36472	6.4522	4.81845
Mru8c317	0.257088	0.181514	0.410503	0.233171	0.232555	0.137137
Mru8c318	5.7293	4.2603	3.33664	0	0.029192	2.196
Mru8c319	5.01757	6.73093	4.88696	0	0	2.14691
Mru8c320	0.379599	0.26578	0.274463	0.658956	0.711314	0.153182
Mru8c321	0.82071	0	0	0	0.147824	0.035062
Mru8c322	0.863409	0.477402	2.41726	0.014708	0	0
Mru8c323	0.019991	0.903645	6.88764	0.257947	0.714407	0.67613
Mru8c324	0.862174	1.59581	1.85129	1.57956	2.21135	0.74062
Mru8c325	3.21765	3.97812	3.12805	3.65497	5.01915	1.19971
Mru8c326	7.88666	6.21319	6.11214	9.16065	10.2145	8.12917
Mru8c327	7.40478	8.44112	5.00733	9.32468	9.63309	1.27558
Mru8c328	6.55051	8.2212	4.3647	3.23601	4.04772	0.139958
Mru8c330	8.67373	8.83877	5.92081	8.11351	8.27355	5.09627
Mru8c331	43.3625	42.3684	52.2974	79.718	98.0709	76.1972
Mru8c332	4.94807	8.36254	1.37555	38.9054	36.2858	5.42622
Mru8c333	0.191164	1.90819	0	0.01956	0.117022	0
Mru8c334	2.98496	6.37121	13.6486	2.64784	1.91973	1.6075
Mru8c335	0.527557	1.52898	1.01075	0.715291	0.902761	1.60117
Mru8c336	0	0.318965	1.00474	0.255864	0.263637	0.150443
Mru8c337	0.148091	0.210952	0.654709	0.549541	0.061169	0.389072
