# Supplementary material for: Genome-wide identification and analysis of the NLR gene family in Medicago ruthenica
Source: Front Genet. 2023 Jan 10;13:1088763. doi: 10.3389/fgene.2022.1088763 (PMC9871256; doi:10.3389/fgene.2022.1088763)
Supplement: Supplementary file 3 [file Table1.XLSX]

## Sheet: Sheet1
Table S1. Detailed features of NLR genes identified from M. ruthenica genome.
Gene Identifier	Alias Name	Chromosome	Type	Start	End	Encoded Domain	Integrated domain	Subclass	Singleton/Cluster	No. of Genes in Cluster	Conserved Motif	Duplication Type
evm.model.original_scaffold_464_pilon.144	Mru1c1	Mru1	CDS	14427826	14428445	CC-NBS-LRR	PLN03210, PLN03194, PLN00113	CNL	S	1	P-loop,GLPL,RNBS-B,Kinase-2,MHDV,RNBS-C	Dispersed
evm.model.fragScaff_scaffold_54_pilon.358	Mru1c2	Mru1	CDS	21712938	21717344	CC-NBS-LRR	——	CNL	S	1	P-loop,GLPL,RNBS-B,Kinase-2,RNBS-C	Dispersed
evm.model.fragScaff_scaffold_214_pilon.31	Mru1c3	Mru1	CDS	33021684	33024444	CC-NBS	——	CNL	S	1	P-loop,GLPL,RNBS-B,Kinase-2,RNBS-C	Dispersed
evm.model.fragScaff_scaffold_57_pilon.261	Mru1c4	Mru1	CDS	37637167	37637170	NB-ARC	PLN03210, PLN03194	TNL	C	5	P-loop,GLPL,RNBS-B,RNBS-C	Tandem
evm.model.fragScaff_scaffold_57_pilon.267	Mru1c5	Mru1	CDS	37741476	37741500	NB-ARC	——	CNL			P-loop	Tandem
evm.model.fragScaff_scaffold_57_pilon.268	Mru1c6	Mru1	CDS	37746198	37746201	NB-ARC	PLN03210, PLN03194, AAA, CDC6	TNL			P-loop,GLPL,RNBS-B,Kinase-2,RNBS-C	Tandem
evm.model.fragScaff_scaffold_57_pilon.276	Mru1c7	Mru1	CDS	37832828	37834135	NB-ARC	——	CNL			P-loop,GLPL,RNBS-B,Kinase-2,RNBS-C	Proximal
evm.model.fragScaff_scaffold_57_pilon.278	Mru1c8	Mru1	CDS	37840038	37841566	NB-ARC	PLN03210, PLN03194	TNL			P-loop,GLPL,RNBS-B,Kinase-2,RNBS-C	Proximal
evm.model.fragScaff_scaffold_176_pilon.55	Mru1c9	Mru1	CDS	41067090	41067921	NB-ARC	——	CNL	S	1	P-loop,GLPL,Kinase-2,MHDV,RNBS-C	Proximal
evm.model.fragScaff_scaffold_141_pilon.9	Mru1c10	Mru1	CDS	55369759	55369795	NBS-LRR	internalin_K	CNL	S	1	P-loop,GLPL,RNBS-B,Kinase-2,MHDV,RNBS-C	Proximal
evm.model.fragScaff_scaffold_160_pilon.417	Mru1c11	Mru1	CDS	80282850	80283770	CC-NBS	——	CNL	C	Mru1c12 respecitively formed two different clusters with Mru1c11 and Mru1c13. Each cluster had two genes.	P-loop,Kinase-2	Dispersed
evm.model.fragScaff_scaffold_160_pilon.414	Mru1c12	Mru1	CDS	80409730	80412981	CC-NBS-LRR	——	CNL			P-loop,GLPL,RNBS-B,Kinase-2,MHDV,RNBS-C	Tandem
evm.model.fragScaff_scaffold_160_pilon.407	Mru1c13	Mru1	CDS	80622239	80623306	NB-ARC	——	CNL			GLPL,RNBS-B,Kinase-2,MHDV,RNBS-C	Tandem
evm.model.fragScaff_scaffold_151_pilon.32	Mru1c14	Mru1	CDS	84848606	84848650	NBS-LRR	——	CNL	S	1	P-loop,GLPL,RNBS-B,Kinase-2,MHDV,RNBS-C	Proximal
evm.model.original_scaffold_384_pilon.1	Mru1c15	Mru1	CDS	90815360	90818155	NBS-LRR	internalin_K, PLN00113	CNL	S	1	P-loop,GLPL,RNBS-B,Kinase-2,MHDV,RNBS-C	Tandem
evm.model.original_scaffold_451_pilon.3	Mru1c16	Mru1	CDS	91817949	91820738	NBS-LRR	——	CNL	C	2	P-loop,GLPL,RNBS-B,Kinase-2,MHDV,RNBS-C	Tandem
evm.model.original_scaffold_860_pilon.72	Mru1c17	Mru1	CDS	92000855	92003506	NBS-LRR	internalin_K, PLN00113	CNL			P-loop,GLPL,RNBS-B,Kinase-2,MHDV,RNBS-C	Tandem
evm.model.original_scaffold_522_pilon.55	Mru1c18	Mru1	CDS	96999081	97000226	NB-ARC	——	CNL	S	1	P-loop,GLPL,RNBS-B,Kinase-2,MHDV,RNBS-C	Dispersed
evm.model.fragScaff_scaffold_269_pilon.37	Mru1c19	Mru1	CDS	107791736	107792062	RPW8-NBS-LRR	PLN03210, PLN00113	RNL	C	2	P-loop,GLPL,Kinase-2,MHDV,RNBS-C	Tandem
evm.model.fragScaff_scaffold_269_pilon.36	Mru1c20	Mru1	CDS	107799808	107800498	RPW8-NBS-LRR	PLN03210, PRK15386	RNL			P-loop,GLPL,Kinase-2,MHDV,RNBS-C	Tandem
evm.model.original_scaffold_675_pilon.60_evm.model.original_scaffold_675_pilon.61	Mru1c21	Mru1	CDS	108368549	108369087	TIR-NBS-LRR	PLN03210	TNL	S	1	P-loop,GLPL,RNBS-B,Kinase-2,MHDV,RNBS-C	Dispersed
evm.model.fragScaff_scaffold_2_pilon.421	Mru1c22	Mru1	CDS	111840041	111840709	CC-NBS	——	CNL	C	2	P-loop	Dispersed
evm.model.fragScaff_scaffold_2_pilon.422	Mru1c23	Mru1	CDS	111841435	111841879	NB-ARC	——	CNL			GLPL,RNBS-B,Kinase-2,MHDV	Dispersed
evm.model.fragScaff_scaffold_185_pilon.9	Mru1c24	Mru1	CDS	119772999	119775788	NBS-LRR	CDC6	CNL	S	1	P-loop,GLPL,RNBS-B,Kinase-2,MHDV,RNBS-C	Proximal
evm.model.original_scaffold_322_pilon.65	Mru2c25	Mru2	CDS	6033997	6037743	CC-NBS-LRR	PLN03210	CNL	C	3	P-loop,GLPL,RNBS-B,Kinase-2,MHDV,RNBS-C	Tandem
evm.model.original_scaffold_322_pilon.64	Mru2c26	Mru2	CDS	6049302	6053079	CC-NBS-LRR	PLN03210	CNL			P-loop,GLPL,RNBS-B,Kinase-2,MHDV,RNBS-C	Tandem
evm.model.original_scaffold_322_pilon.50	Mru2c27	Mru2	CDS	6187558	6190653	CC-NBS-LRR	PPP1R42	CNL			P-loop,GLPL,RNBS-B,Kinase-2,MHDV,RNBS-C	Tandem
evm.model.fragScaff_scaffold_271_pilon.111	Mru2c28	Mru2	CDS	10779843	10780916	NB-ARC	——	CNL	S	1	P-loop,GLPL,RNBS-B,Kinase-2,RNBS-C	Dispersed
evm.model.fragScaff_scaffold_122_pilon.56	Mru2c29	Mru2	CDS	35514558	35515409	NB-ARC	PLN03210	CNL	C	2	P-loop,GLPL,RNBS-B,Kinase-2,RNBS-C	Tandem
evm.model.fragScaff_scaffold_122_pilon.51	Mru2c30	Mru2	CDS	35520998	35521390	CC-NBS	——	CNL			P-loop,GLPL,RNBS-B,Kinase-2,RNBS-C	Tandem
evm.model.fragScaff_scaffold_122_pilon.25	Mru2c31	Mru2	CDS	35941284	35942346	CC-NBS-LRR	PLN03210, PLN00113, internalin_A	CNL	S	1	P-loop,GLPL,RNBS-B,Kinase-2,MHDV,RNBS-C	Dispersed
evm.model.original_scaffold_750_pilon.17	Mru2c32	Mru2	CDS	36754357	36754838	TIR-NBS	PLN03210	TNL	C	2	P-loop,GLPL,RNBS-B,Kinase-2,MHDV,RNBS-C	Tandem
evm.model.original_scaffold_750_pilon.18	Mru2c33	Mru2	CDS	36769457	36769938	TIR-NBS-LRR	HSP70_NBD, PLN03210, PTZ00009	TNL			P-loop,GLPL,RNBS-B,Kinase-2,MHDV,RNBS-C	Tandem
evm.model.original_scaffold_991_pilon.249	Mru2c34	Mru2	CDS	39318313	39318794	TIR-NBS-LRR	PRK13411, hscA, PLN03210	TNL	S	1	P-loop,GLPL,RNBS-B,Kinase-2,MHDV,RNBS-C	Tandem
evm.model.fragScaff_scaffold_119_pilon.114	Mru2c35	Mru2	CDS	68387554	68390910	CC-NBS-LRR	——	CNL	S	1	P-loop,GLPL,RNBS-B,Kinase-2,MHDV,RNBS-C	Proximal
evm.model.fragScaff_scaffold_9_pilon.255	Mru2c36	Mru2	CDS	69814489	69815044	CC-NBS-LRR	PLN03210	CNL	S	1	P-loop,GLPL,RNBS-B,Kinase-2,MHDV,RNBS-C	Dispersed
evm.model.original_scaffold_980_pilon.78	Mru2c37	Mru2	CDS	77137265	77139910	NBS-LRR	PLN03210, AAA	CNL	C	3	P-loop,GLPL,RNBS-B,Kinase-2,MHDV,RNBS-C	Tandem
evm.model.original_scaffold_980_pilon.74	Mru2c38	Mru2	CDS	77298535	77301447	NBS-LRR	PLN03210, PLN00113	CNL			P-loop,GLPL,RNBS-B,Kinase-2,MHDV,RNBS-C	Tandem
evm.model.original_scaffold_980_pilon.70	Mru2c39	Mru2	CDS	77366257	77369064	NBS-LRR	AAA	CNL			P-loop,GLPL,RNBS-B,Kinase-2,MHDV,RNBS-C	Tandem
evm.model.fragScaff_scaffold_204_pilon.304	Mru2c40	Mru2	CDS	78365416	78365595	CC-NBS	——	CNL	C	2	P-loop,RNBS-B,Kinase-2,MHDV	Tandem
evm.model.fragScaff_scaffold_204_pilon.306	Mru2c41	Mru2	CDS	78377374	78380034	CC-NBS	——	CNL			P-loop,GLPL,RNBS-B,Kinase-2,MHDV,RNBS-C	Tandem
evm.model.fragScaff_scaffold_119_pilon.201	Mru2c42	Mru2	CDS	82125502	82126347	CC-NBS	——	CNL	C	2	P-loop	Dispersed
evm.model.fragScaff_scaffold_119_pilon.200	Mru2c43	Mru2	CDS	82126400	82127623	NBS-LRR	PLN00113	CNL			GLPL,RNBS-B,MHDV,RNBS-C	Dispersed
evm.model.original_scaffold_438_pilon.48	Mru2c44	Mru2	CDS	85815984	85816008	TIR-NBS	PLN03210, PLN03194	TNL	S	1	P-loop,GLPL,RNBS-B,Kinase-2,MHDV,RNBS-C	Dispersed
evm.model.fragScaff_scaffold_195_pilon.6	Mru2c45	Mru2	CDS	88163068	88163074	NB-ARC	——	CNL	S	1	——	Dispersed
evm.model.fragScaff_scaffold_130_pilon.30	Mru2c46	Mru2	CDS	91839657	91843031	NBS-LRR	——	CNL	S	1	P-loop,RNBS-B,,MHDV,RNBS-C	Dispersed
evm.model.original_scaffold_991_pilon.170	Mru2c47	Mru2	CDS	100315373	100315875	TIR-NBS	PLN03210, PLN03194	TNL	S	1	P-loop,GLPL,RNBS-B,Kinase-2,MHDV,RNBS-C	Dispersed
evm.model.fragScaff_scaffold_164_pilon.132	Mru3c48	Mru3	CDS	5248335	5249489	CC-NBS	——	CNL	S	1	P-loop,GLPL,RNBS-B,Kinase-2,RNBS-C	Tandem
evm.model.fragScaff_scaffold_164_pilon.217	Mru3c49	Mru3	CDS	5544975	5548850	CC-NBS-LRR	PLN03210, PLN00113	CNL	S	1	P-loop,GLPL,RNBS-B,Kinase-2,MHDV,RNBS-C	Tandem
evm.model.fragScaff_scaffold_164_pilon.153	Mru3c50	Mru3	CDS	6146226	6150035	CC-NBS-LRR	PLN03210, PLN00113	CNL	S	1	P-loop,GLPL,RNBS-B,Kinase-2,MHDV,RNBS-C	Tandem
evm.model.original_scaffold_560_pilon.10	Mru3c51	Mru3	CDS	9178691	9178869	NBS-LRR	——	CNL	C	3	P-loop,GLPL,RNBS-B,Kinase-2,MHDV,RNBS-C	Proximal
evm.model.original_scaffold_560_pilon.6	Mru3c52	Mru3	CDS	9238381	9238411	CC-NBS	——	CNL			P-loop,GLPL,Kinase-2	Tandem
evm.model.original_scaffold_773_pilon.66	Mru3c53	Mru3	CDS	9389019	9392495	CC-NBS-LRR	PLN03210	CNL			P-loop,GLPL,RNBS-B,Kinase-2,MHDV,RNBS-C	Tandem
evm.model.original_scaffold_879_pilon.25	Mru3c54	Mru3	CDS	11031262	11031863	CC-NBS-LRR	PLN03210	CNL	C	2	P-loop,GLPL,RNBS-B,Kinase-2,MHDV,RNBS-C	Proximal
evm.model.original_scaffold_879_pilon.37	Mru3c55	Mru3	CDS	11180001	11182919	CC-NBS-LRR	——	CNL			P-loop,GLPL,RNBS-B,Kinase-2,MHDV,RNBS-C	Proximal
evm.model.original_scaffold_879_pilon.66	Mru3c56	Mru3	CDS	11481191	11484604	CC-NBS-LRR	——	CNL	C	2	P-loop,GLPL,RNBS-B,Kinase-2,MHDV,RNBS-C	Proximal
evm.model.original_scaffold_879_pilon.75	Mru3c57	Mru3	CDS	11560839	11564585	CC-NBS-LRR	——	CNL			P-loop,GLPL,RNBS-B,Kinase-2,MHDV,RNBS-C	Dispersed
evm.model.fragScaff_scaffold_126_pilon.518	Mru3c58	Mru3	CDS	11854724	11858179	CC-NBS-LRR	——	CNL	S	1	P-loop,GLPL,RNBS-B,Kinase-2,MHDV,RNBS-C	Proximal
evm.model.fragScaff_scaffold_126_pilon.553	Mru3c59	Mru3	CDS	12228473	12229390	CC-NBS-LRR	PLN00113	CNL	C	5	P-loop,Kinase-2	Tandem
evm.model.fragScaff_scaffold_126_pilon.554	Mru3c60	Mru3	CDS	12240881	12242092	NBS-LRR	AAA_16	TNL			P-loop	Tandem
evm.model.fragScaff_scaffold_126_pilon.555	Mru3c61	Mru3	CDS	12255166	12256441	NBS-LRR	PLN00113, AAA_16	TNL			P-loop	Tandem
evm.model.fragScaff_scaffold_126_pilon.556	Mru3c62	Mru3	CDS	12267293	12268456	NB-ARC	AAA_16	CNL			P-loop	Tandem
evm.model.fragScaff_scaffold_126_pilon.557	Mru3c63	Mru3	CDS	12280691	12280852	NBS-LRR	PLN03210	CNL			P-loop,GLPL,RNBS-B,Kinase-2,MHDV,RNBS-C	Tandem
evm.model.fragScaff_scaffold_126_pilon.594	Mru3c64	Mru3	CDS	12800814	12803372	CC-NBS-LRR	PLN03210	CNL	S	1	P-loop,GLPL,RNBS-B,Kinase-2,MHDV,RNBS-C	Dispersed
evm.model.fragScaff_scaffold_126_pilon.617	Mru3c65	Mru3	CDS	13105883	13106155	NB-ARC	——	CNL	C	4	GLPL,RNBS-B,RNBS-C	Proximal
evm.model.fragScaff_scaffold_126_pilon.618	Mru3c66	Mru3	CDS	13106210	13107220	CC-NBS	——	CNL			P-loop	Tandem
evm.model.fragScaff_scaffold_126_pilon.620	Mru3c67	Mru3	CDS	13111355	13115356	CC-NBS-LRR	internalin_A	CNL			P-loop,GLPL,RNBS-B,Kinase-2,MHDV,RNBS-C	Tandem
evm.model.fragScaff_scaffold_126_pilon.625	Mru3c68	Mru3	CDS	13159430	13163464	CC-NBS-LRR	PLN03210, PLN00113	CNL			P-loop,GLPL,RNBS-B,Kinase-2,MHDV,RNBS-C	Tandem
evm.model.fragScaff_scaffold_126_pilon.648	Mru3c69	Mru3	CDS	13424385	13427799	CC-NBS-LRR	PLN03210, PLN00113	CNL	C	2	P-loop,GLPL,RNBS-B,Kinase-2,MHDV,RNBS-C	Tandem
evm.model.fragScaff_scaffold_126_pilon.650	Mru3c70	Mru3	CDS	13441315	13441357	NBS-LRR	——	CNL			GLPL,RNBS-B,RNBS-C	Tandem
evm.model.fragScaff_scaffold_68_pilon.97	Mru3c71	Mru3	CDS	13625976	13628235	NBS-LRR	PLN03210, AAA	CNL			P-loop,GLPL,RNBS-B,Kinase-2,RNBS-C	Dispersed
evm.model.fragScaff_scaffold_68_pilon.38	Mru3c72	Mru3	CDS	14151092	14151552	TIR-NBS-LRR	PLN03194	TNL	C	Mru3c73, Mru3c74, Mru3c75 and Mru3c76 respectively formed two different clusters with Mru3c72 and Mru3c77. Each cluster had five genes.	P-loop,GLPL,RNBS-B,Kinase-2,MHDV,RNBS-C	Dispersed
evm.model.fragScaff_scaffold_68_pilon.14	Mru3c73	Mru3	CDS	14336377	14339208	CC-NBS-LRR	PLN03210	CNL			P-loop,GLPL,RNBS-B,Kinase-2,MHDV,RNBS-C	Tandem
evm.model.fragScaff_scaffold_68_pilon.13	Mru3c74	Mru3	CDS	14348896	14351730	CC-NBS-LRR	PLN03210	CNL			P-loop,GLPL,RNBS-B,Kinase-2,MHDV,RNBS-C	Tandem
evm.model.fragScaff_scaffold_68_pilon.12	Mru3c75	Mru3	CDS	14358844	14361666	CC-NBS-LRR	PLN03210, PLN00113	CNL			P-loop,GLPL,RNBS-B,Kinase-2,MHDV,RNBS-C	Tandem
evm.model.fragScaff_scaffold_68_pilon.11	Mru3c76	Mru3	CDS	14380322	14383129	CC-NBS-LRR	PLN03210	CNL			P-loop,GLPL,RNBS-B,Kinase-2,MHDV,RNBS-C	Tandem
evm.model.original_scaffold_991_pilon.91	Mru3c77	Mru3	CDS	14489943	14490997	CC-NBS	PLN03210	CNL			P-loop,RNBS-B,Kinase-2,RNBS-C	Tandem
evm.model.original_scaffold_991_pilon.51	Mru3c78	Mru3	CDS	14877714	14878769	CC-NBS	PLN03210	CNL	C	3	P-loop,RNBS-B,Kinase-2	Tandem
evm.model.original_scaffold_991_pilon.49	Mru3c79	Mru3	CDS	14944720	14947566	CC-NBS-LRR	PLN03210, PLN00113	CNL			P-loop,GLPL,RNBS-B,Kinase-2,RNBS-C	Tandem
evm.model.original_scaffold_991_pilon.45	Mru3c80	Mru3	CDS	14988772	14991624	CC-NBS-LRR	PLN00113, PLN03210	CNL			P-loop,GLPL,RNBS-B,Kinase-2,MHDV,RNBS-C	Tandem
evm.model.fragScaff_scaffold_187_pilon.88	Mru3c81	Mru3	CDS	17468230	17472000	CC-NBS-LRR	PLN03210	CNL	C	2	P-loop,GLPL,RNBS-B,Kinase-2,MHDV,RNBS-C	Dispersed
evm.model.fragScaff_scaffold_187_pilon.51	Mru3c82	Mru3	CDS	17711928	17712382	TIR-NBS-LRR	PLN03194	TNL			P-loop,GLPL,RNBS-B,Kinase-2,MHDV,RNBS-C	Dispersed
evm.model.fragScaff_scaffold_218_pilon.102.1	Mru3c83	Mru3	CDS	19250148	19250647	TIR-NBS-LRR	internalin_A	TNL	S	1	P-loop,GLPL,RNBS-B,Kinase-2,MHDV,RNBS-C	Dispersed
evm.model.fragScaff_scaffold_120_pilon.139	Mru3c84	Mru3	CDS	21814837	21815221	NB-ARC	——	CNL	S	1	GLPL,RNBS-B,RNBS-C	Proximal
evm.model.fragScaff_scaffold_120_pilon.89	Mru3c85	Mru3	CDS	22498546	22501341	CC-NBS-LRR	PLN00113	CNL	S	1	P-loop,GLPL,RNBS-B,Kinase-2,MHDV,RNBS-C	Tandem
evm.model.fragScaff_scaffold_233_pilon.7	Mru3c86	Mru3	CDS	23392342	23394315	NB-ARC	——	CNL	S	1	GLPL,RNBS-B,Kinase-2,MHDV,RNBS-C	Tandem
evm.model.original_scaffold_299_pilon.118	Mru3c87	Mru3	CDS	23749226	23751927	CC-NBS-LRR	PLN00113	CNL	S	1	P-loop,GLPL,RNBS-B,Kinase-2,RNBS-C	Tandem
evm.model.original_scaffold_873_pilon.9	Mru3c88	Mru3	CDS	24176821	24179595	CC-NBS-LRR	——	CNL	S	1	P-loop,GLPL,RNBS-B,Kinase-2,MHDV,RNBS-C	Tandem
evm.model.original_scaffold_873_pilon.26	Mru3c89	Mru3	CDS	24427587	24430283	CC-NBS-LRR	PLN03210	CNL	C	4	P-loop,GLPL,RNBS-B,Kinase-2,RNBS-C	Tandem
evm.model.original_scaffold_873_pilon.39	Mru3c90	Mru3	CDS	24539228	24541948	CC-NBS-LRR	PLN03210	CNL			P-loop,GLPL,RNBS-B,Kinase-2,RNBS-C	Tandem
evm.model.original_scaffold_873_pilon.41	Mru3c91	Mru3	CDS	24553631	24555303	CC-NBS-LRR	PLN03210	CNL			P-loop,GLPL,RNBS-B,Kinase-2,RNBS-C	Tandem
evm.model.original_scaffold_873_pilon.43	Mru3c92	Mru3	CDS	24572280	24573459	NB-ARC	——	CNL			P-loop,GLPL,RNBS-B,Kinase-2,RNBS-C	Tandem
evm.model.fragScaff_scaffold_215_pilon.173	Mru3c93	Mru3	CDS	25363014	25364027	NB-ARC	——	CNL	S	1	GLPL,RNBS-B,Kinase-2,MHDV,RNBS-C	Proximal
evm.model.fragScaff_scaffold_187_pilon.145	Mru3c94	Mru3	CDS	27483206	27486853	CC-NBS-LRR	——	CNL	C	2	P-loop,GLPL,RNBS-B,Kinase-2,MHDV,RNBS-C	Tandem
evm.model.fragScaff_scaffold_187_pilon.151	Mru3c95	Mru3	CDS	27514501	27518148	CC-NBS-LRR	——	CNL			P-loop,GLPL,RNBS-B,Kinase-2,MHDV,RNBS-C	Tandem
evm.model.fragScaff_scaffold_205_pilon.67	Mru3c96	Mru3	CDS	39642964	39643941	NB-ARC	PLN03210	TNL	S	1	P-loop,GLPL,RNBS-B,Kinase-2,MHDV,RNBS-C	Dispersed
evm.model.fragScaff_scaffold_213_pilon.15	Mru3c97	Mru3	CDS	40688242	40688313	NB-ARC	PLN03210	CNL	C	2	P-loop,GLPL,RNBS-B,Kinase-2,MHDV,RNBS-C	Tandem
evm.model.fragScaff_scaffold_213_pilon.16	Mru3c98	Mru3	CDS	40695454	40697937	NB-ARC	——	CNL			P-loop,GLPL,RNBS-B,Kinase-2,MHDV,RNBS-C	Tandem
evm.model.fragScaff_scaffold_118_pilon.691	Mru3c99	Mru3	CDS	42901326	42901328	NB-ARC	PLN03210	CNL	C	3	P-loop,GLPL,RNBS-B,Kinase-2,MHDV,RNBS-C	Tandem
evm.model.fragScaff_scaffold_118_pilon.693	Mru3c100	Mru3	CDS	42967891	42967893	NB-ARC	PLN03210	CNL			P-loop,GLPL,RNBS-B,Kinase-2,MHDV,RNBS-C	Tandem
evm.model.fragScaff_scaffold_118_pilon.699	Mru3c101	Mru3	CDS	43118067	43118069	NB-ARC	——	CNL			P-loop,GLPL,RNBS-B,Kinase-2,MHDV,RNBS-C	Tandem
evm.model.original_scaffold_658_pilon.12	Mru3c102	Mru3	CDS	45905308	45908049	CC-NBS-LRR	PLN00113	CNL	S	1	P-loop,GLPL,RNBS-B,Kinase-2,MHDV,RNBS-C	Tandem
evm.model.original_scaffold_925_pilon.22	Mru3c103	Mru3	CDS	53645457	53646260	NB-ARC	——	CNL	C	2	GLPL,RNBS-B,Kinase-2,MHDV	Tandem
evm.model.original_scaffold_925_pilon.20	Mru3c104	Mru3	CDS	53654396	53654933	NB-ARC	——	CNL			GLPL,RNBS-B,Kinase-2,MHDV,RNBS-C	Proximal
evm.model.fragScaff_scaffold_197_pilon.16	Mru3c105	Mru3	CDS	56742477	56743628	NB-ARC	——	CNL	S	1	P-loop,GLPL,RNBS-B,Kinase-2,MHDV,RNBS-C	Proximal
evm.model.fragScaff_scaffold_247_pilon.79	Mru3c106	Mru3	CDS	58906946	58907017	NB-ARC	——	TNL	S	1	GLPL,MHDV,RNBS-C	WGD or Segmental
evm.model.original_scaffold_688_pilon.17	Mru3c107	Mru3	CDS	65807489	65807994	TIR-NBS-LRR	PLM03210	TNL	S	1	P-loop,GLPL,RNBS-B,Kinase-2,MHDV,RNBS-C	WGD or Segmental
evm.model.original_scaffold_688_pilon.53	Mru3c108	Mru3	CDS	66086941	66087377	TIR-NBS-LRR	Retrotran_gag_2, PLN03210, PLN03194	TNL	C	Mru3c109, Mru3c110, Mru3c111 and Mru3c112 respectively formed two different clusters with Mru3c108 and Mru3c113. Each cluster had five genes.	P-loop,GLPL,RNBS-B,Kinase-2,MHDV,RNBS-C	Proximal
evm.model.original_scaffold_688_pilon.61	Mru3c109	Mru3	CDS	66165411	66166340	NBS-LRR	PLN03210	TNL			GLPL,RNBS-B,Kinase-2,MHDV,RNBS-C	Tandem
evm.model.original_scaffold_688_pilon.62_evm.model.original_scaffold_688_pilon.63	Mru3c110	Mru3	CDS	66177140	66177648	TIR-NBS-LRR	PLN03210	TNL			P-loop,GLPL,RNBS-B,Kinase-2,MHDV,RNBS-C	WGD or Segmental
evm.model.original_scaffold_688_pilon.64	Mru3c111	Mru3	CDS	66190206	66190714	TIR-NBS-LRR	——	TNL			P-loop,GLPL,RNBS-B,Kinase-2,MHDV,RNBS-C	Tandem
evm.model.original_scaffold_387_pilon.1	Mru3c112	Mru3	CDS	66193580	66194509	NBS-LRR	PLN03210	TNL			GLPL,RNBS-B,Kinase-2,MHDV,RNBS-C	WGD or Segmental
evm.model.original_scaffold_387_pilon.9	Mru3c113	Mru3	CDS	66412466	66412947	TIR-NBS-LRR	——	TNL			P-loop,GLPL,RNBS-B,Kinase-2,MHDV,RNBS-C	Tandem
evm.model.original_scaffold_749_pilon.36	Mru3c114	Mru3	CDS	66982189	66982264	TIR-NBS-LRR	PLN03210, PLN03194, PLN00113	TNL	S	1	P-loop,GLPL,RNBS-B,Kinase-2,MHDV,RNBS-C	WGD or Segmental
evm.model.original_scaffold_335_pilon.91	Mru3c115	Mru3	CDS	81029112	81029542	TIR-NBS	PLN03210, PLN03194	TNL	S	1	P-loop,GLPL,RNBS-B,Kinase-2,MHDV,RNBS-C	Dispersed
evm.model.fragScaff_scaffold_19_pilon.44	Mru3c116	Mru3	CDS	82363997	82367246	CC-NBS-LRR	PLN03210	CNL	C	2	P-loop,GLPL,RNBS-B,Kinase-2,MHDV,RNBS-C	Tandem
evm.model.fragScaff_scaffold_19_pilon.38	Mru3c117	Mru3	CDS	82492357	82495345	NBS-LRR	PLN03210	CNL			P-loop,GLPL,RNBS-B,Kinase-2,MHDV,RNBS-C	Tandem
evm.model.original_scaffold_707_pilon.111	Mru3c118	Mru3	CDS	84424339	84424820	TIR-NBS-LRR	PLN00113	TNL	S	1	P-loop,GLPL,RNBS-B,Kinase-2,MHDV,RNBS-C	Dispersed
evm.model.fragScaff_scaffold_123_pilon.8	Mru3c119	Mru3	CDS	85402870	85402877	NBS-LRR	PLN00113	TNL	S	1	Kinase-2	Dispersed
evm.model.original_scaffold_517_pilon.33	Mru3c120	Mru3	CDS	94268984	94270225	NBS-LRR	——	CNL	C	2	GLPL,MHDV,RNBS-C	WGD or Segmental
evm.model.original_scaffold_517_pilon.32	Mru3c121	Mru3	CDS	94270247	94270576	NB-ARC	——	CNL			Kinase-2	Dispersed
evm.model.original_scaffold_1015_pilon.81	Mru3c122	Mru3	CDS	104081047	104081346	NB-ARC	——	CNL	S	1	P-loop	Dispersed
evm.model.fragScaff_scaffold_6_pilon.275	Mru4c123	Mru4	CDS	389700	391316	CC-NBS	——	CNL	S	1	P-loop,GLPL,RNBS-B,Kinase-2,MHDV,RNBS-C	Proximal
evm.model.original_scaffold_897_pilon.219	Mru4c124	Mru4	CDS	6000409	6001019	TIR-NBS-LRR	PLN03210, PLN03194	TNL	C	These genes were formed two different clusters. Mru4c124, Mru4c125 and Mru4c126 was a cluster, which has three genes. Mru126 and Mru4c127 was another cluster, which had two genes.	P-loop,GLPL,RNBS-B,Kinase-2,MHDV,RNBS-C	WGD or Segmental
evm.model.original_scaffold_897_pilon.208_evm.model.original_scaffold_897_pilon.209	Mru4c125	Mru4	CDS	6023049	6023614	TIR-NBS-LRR	PLN03210	TNL			P-loop,GLPL,RNBS-B,Kinase-2,MHDV,RNBS-C	Tandem
evm.model.original_scaffold_897_pilon.196	Mru4c126	Mru4	CDS	6171890	6172011	NB-ARC	PLN03210	TNL			P-loop,Kinase-2	Dispersed
evm.model.original_scaffold_897_pilon.182	Mru4c127	Mru4	CDS	6272025	6272033	TIR-NBS	PLN03210	TNL			P-loop	Proximal
evm.model.fragScaff_scaffold_177_pilon.17	Mru4c128	Mru4	CDS	7278373	7278848	TIR-NBS-LRR	PLN03210	TNL	S	1	P-loop,GLPL,RNBS-B,Kinase-2,MHDV,RNBS-C	Dispersed
evm.model.original_scaffold_769_pilon.77	Mru4c129	Mru4	CDS	8625205	8628900	CC-NBS-LRR	PLN03210, PLN00113	CNL	S	1	P-loop,GLPL,RNBS-B,Kinase-2,MHDV,RNBS-C	Dispersed
evm.model.original_scaffold_314_pilon.15	Mru4c130	Mru4	CDS	10449452	10450005	TIR-NBS-LRR	PLN03210, PLN03194	TNL	C	2	P-loop,GLPL,RNBS-B,Kinase-2,MHDV,RNBS-C	WGD or Segmental
evm.model.original_scaffold_314_pilon.12	Mru4c131	Mru4	CDS	10456745	10457241	TIR-NBS-LRR	PLN03210, PLN03194	TNL			P-loop,GLPL,RNBS-B,Kinase-2,MHDV,RNBS-C	WGD or Segmental
evm.model.fragScaff_scaffold_182_pilon.147	Mru4c132	Mru4	CDS	10940155	10943313	CC-NBS-LRR	PLN00113	CNL	S	1	P-loop,GLPL,RNBS-B,Kinase-2,MHDV,RNBS-C	Tandem
evm.model.fragScaff_scaffold_182_pilon.63	Mru4c133	Mru4	CDS	11790910	11793969	CC-NBS-LRR	PLN00113	CNL	S	1	P-loop,GLPL,RNBS-B,Kinase-2,MHDV,RNBS-C	Tandem
evm.model.fragScaff_scaffold_182_pilon.38	Mru4c134	Mru4	CDS	12051495	12052027	TIR-NBS	PLN03210, PLN03194	TNL	C	6	P-loop,GLPL,RNBS-B,Kinase-2,MHDV,RNBS-C	Tandem
evm.model.original_scaffold_805_pilon.4	Mru4c135	Mru4	CDS	12180177	12180709	TIR-NBS-LRR	PLN03210, PLN03194	TNL			P-loop,GLPL,RNBS-B,Kinase-2,MHDV,RNBS-C	Tandem
evm.model.original_scaffold_805_pilon.10	Mru4c136	Mru4	CDS	12236060	12237097	NBS-LRR	——	TNL			P-loop,GLPL,RNBS-B,Kinase-2,MHDV,RNBS-C	Tandem
evm.model.original_scaffold_805_pilon.13	Mru4c137	Mru4	CDS	12247113	12247567	TIR-NBS	PLN03210	TNL			P-loop,GLPL,RNBS-B,Kinase-2,RNBS-C	Tandem
evm.model.original_scaffold_805_pilon.14	Mru4c138	Mru4	CDS	12249411	12249907	TIR-NBS-LRR	PLN03210	TNL			P-loop,GLPL,RNBS-B,Kinase-2,MHDV,RNBS-C	Tandem
evm.model.original_scaffold_805_pilon.15	Mru4c139	Mru4	CDS	12255621	12255649	NB-ARC	——	TNL			P-loop,GLPL,RNBS-B,MHDV,RNBS-C	Tandem
evm.model.fragScaff_scaffold_27_pilon.140	Mru4c140	Mru4	CDS	22310754	22311451	NB-ARC	PLN03210	CNL	C	2	P-loop,GLPL,RNBS-B,Kinase-2,RNBS-C	Dispersed
evm.model.fragScaff_scaffold_27_pilon.142	Mru4c141	Mru4	CDS	22318212	22321526	CC-NBS-LRR	internalin_A	CNL			P-loop,GLPL,RNBS-B,Kinase-2,MHDV,RNBS-C	Dispersed
evm.model.fragScaff_scaffold_3_pilon.7	Mru4c142	Mru4	CDS	25929420	25929492	NB-ARC	——	CNL	S	1	P-loop,Kinase-2,MHDV	Tandem
evm.model.fragScaff_scaffold_193_pilon.35	Mru4c143	Mru4	CDS	26783971	26783977	NB-ARC	——	CNL	S	1	P-loop	Tandem
evm.model.fragScaff_scaffold_192_pilon.87	Mru4c144	Mru4	CDS	36961687	36962117	TIR-NBS-LRR	PLN03210, PLN03194	TNL	S	1	P-loop,GLPL,RNBS-B,Kinase-2,MHDV,RNBS-C	Tandem
evm.model.fragScaff_scaffold_114_pilon.22	Mru4c145	Mru4	CDS	56187494	56187549	NB-ARC	PLN03210	TNL	S	1	P-loop,GLPL,RNBS-B,Kinase-2,MHDV,RNBS-C	Tandem
evm.model.fragScaff_scaffold_185_pilon.49	Mru4c146	Mru4	CDS	61066656	61066937	TIR-NBS-LRR	PLN03210, PLN03194	TNL	S	1	P-loop,GLPL,RNBS-B,Kinase-2,MHDV,RNBS-C	Tandem
evm.model.original_scaffold_931_pilon.31	Mru4c147	Mru4	CDS	61733563	61733568	TIR-NBS-LRR	PLN03210, PLN03194	TNL	S	1	P-loop,GLPL,RNBS-B,Kinase-2,MHDV,RNBS-C	WGD or Segmental
evm.model.fragScaff_scaffold_185_pilon.297	Mru4c148	Mru4	CDS	62469314	62469407	TIR-NBS-LRR	PLN03210, PLN03194	TNL	S	1	P-loop,GLPL,RNBS-B,Kinase-2,MHDV,RNBS-C	WGD or Segmental
evm.model.fragScaff_scaffold_126_pilon.1128	Mru4c149	Mru4	CDS	77351907	77354486	CC-NBS-LRR	PLN03210	CNL	S	1	P-loop,GLPL,RNBS-B,Kinase-2,MHDV,RNBS-C	Dispersed
evm.model.fragScaff_scaffold_126_pilon.1058	Mru4c150	Mru4	CDS	78085144	78085649	TIR-NBS-LRR	PLN03210	TNL	C	2	P-loop,GLPL,RNBS-B,Kinase-2,MHDV,RNBS-C	Tandem
evm.model.fragScaff_scaffold_126_pilon.1053	Mru4c151	Mru4	CDS	78215014	78215510	TIR-NBS-LRR	PLN03210	TNL			P-loop,GLPL,RNBS-B,Kinase-2,MHDV,RNBS-C	Tandem
evm.model.original_scaffold_971_pilon.95	Mru4c152	Mru4	CDS	83523614	83524207	NB-ARC	——	CNL	C	7	RNBS-B	Tandem
evm.model.original_scaffold_971_pilon.91	Mru4c153	Mru4	CDS	83623137	83623712	NB-ARC	——	CNL			RNBS-B	Tandem
evm.model.original_scaffold_971_pilon.90	Mru4c154	Mru4	CDS	83625684	83625763	NB-ARC	——	CNL			——	Tandem
evm.model.original_scaffold_971_pilon.85	Mru4c155	Mru4	CDS	83652833	83653399	NB-ARC	——	CNL			RNBS-B	Tandem
evm.model.original_scaffold_971_pilon.84	Mru4c156	Mru4	CDS	83673495	83674130	NB-ARC	——	CNL			RNBS-B	Tandem
evm.model.original_scaffold_971_pilon.83	Mru4c157	Mru4	CDS	83674360	83674920	NB-ARC	——	CNL			RNBS-B	Tandem
evm.model.original_scaffold_971_pilon.81	Mru4c158	Mru4	CDS	83680152	83680748	NB-ARC	——	CNL			RNBS-B	Tandem
evm.model.original_scaffold_971_pilon.59	Mru4c159	Mru4	CDS	83965562	83965979	NB-ARC	PLN03210	TNL	S	1	P-loop,RNBS-B,Kinase-2,MHDV	Dispersed
evm.model.original_scaffold_688_pilon.142	Mru4c160	Mru4	CDS	96481785	96482299	TIR-NBS-LRR	PLN03210, PLN03194	TNL	S	1	P-loop,GLPL,RNBS-B,Kinase-2,MHDV,RNBS-C	Dispersed
evm.model.fragScaff_scaffold_160_pilon.261	Mru5c161	Mru5	CDS	5283027	5283030	NB-ARC	PLN03210, PLN03194, AAA	TNL	S	1	P-loop,GLPL,RNBS-B,RNBS-C	Tandem
evm.model.original_scaffold_478_pilon.94	Mru5c162	Mru5	CDS	5707583	5707663	NB-ARC	PLN03210, PLN03194	TNL	C	3	P-loop,GLPL,RNBS-B,RNBS-C	Tandem
evm.model.original_scaffold_478_pilon.98	Mru5c163	Mru5	CDS	5769936	5770700	NBS-LRR	——	CNL			P-loop,GLPL,RNBS-B,Kinase-2,MHDV	Dispersed
evm.model.original_scaffold_478_pilon.99	Mru5c164	Mru5	CDS	5777151	5778679	NB-ARC	PLN03210, PLN03194	TNL			P-loop,GLPL,RNBS-B,RNBS-C	Proximal
evm.model.fragScaff_scaffold_2_pilon.515	Mru5c165	Mru5	CDS	6864171	6864658	TIR-NBS-LRR	PLN03210, PLN03194	TNL	C	3	P-loop,GLPL,RNBS-B,Kinase-2,MHDV,RNBS-C	Tandem
evm.model.fragScaff_scaffold_2_pilon.510	Mru5c166	Mru5	CDS	6877146	6877493	TIR-NBS	PLN03210, PLN03194	TNL			P-loop	Tandem
evm.model.fragScaff_scaffold_2_pilon.496	Mru5c167	Mru5	CDS	7001419	7001906	TIR-NBS-LRR	PLN03210, PLN03194	TNL			P-loop,GLPL,RNBS-B,Kinase-2,MHDV,RNBS-C	Tandem
evm.model.original_scaffold_540_pilon.44	Mru5c168	Mru5	CDS	11591308	11592816	CC-NBS-LRR	——	CNL	S	1	P-loop,GLPL,RNBS-B,Kinase-2,MHDV,RNBS-C	Dispersed
evm.model.original_scaffold_805_pilon.71	Mru5c169	Mru5	CDS	22744094	22747114	CC-NBS-LRR	PLN03210	CNL	C	2	P-loop,GLPL,RNBS-B,Kinase-2,MHDV,RNBS-C	Tandem
evm.model.original_scaffold_805_pilon.73	Mru5c170	Mru5	CDS	22774398	22777310	CC-NBS-LRR	PLN03210	CNL			P-loop,GLPL,RNBS-B,Kinase-2,MHDV,RNBS-C	Tandem
evm.model.fragScaff_scaffold_271_pilon.71	Mru5c171	Mru5	CDS	23232549	23233520	NBS-LRR	PPP1R42	TNL	S	1	P-loop,GLPL,RNBS-B,Kinase-2,MHDV,RNBS-C	Dispersed
evm.model.original_scaffold_664_pilon.221	Mru5c172	Mru5	CDS	27585145	27587633	CC-NBS-LRR	——	CNL	S	1	P-loop,GLPL,RNBS-B,Kinase-2,MHDV,RNBS-C	Tandem
evm.model.fragScaff_scaffold_169_pilon.259	Mru5c173	Mru5	CDS	27945442	27948471	CC-NBS-LRR	PRK15386, PLN03210	CNL	C	2	P-loop,GLPL,RNBS-B,Kinase-2,MHDV,RNBS-C	Tandem
evm.model.fragScaff_scaffold_169_pilon.257	Mru5c174	Mru5	CDS	27999263	27999632	CC-NBS-LRR	PRK15386	CNL			P-loop,GLPL,RNBS-B,Kinase-2,MHDV,RNBS-C	Tandem
evm.model.fragScaff_scaffold_169_pilon.226	Mru5c175	Mru5	CDS	28387735	28388939	CC-NBS-LRR	——	CNL	S	1	P-loop,GLPL,RNBS-B,Kinase-2,MHDV,RNBS-C	Proximal
evm.model.fragScaff_scaffold_244_pilon.228	Mru5c176	Mru5	CDS	28732110	28732467	CC-NBS-LRR	PLN03210, PRK15386	CNL	C	3	P-loop,GLPL,RNBS-B,Kinase-2,MHDV,RNBS-C	Tandem
evm.model.fragScaff_scaffold_244_pilon.226	Mru5c177	Mru5	CDS	28742201	28742426	NBS-LRR	——	CNL			GLPL,RNBS-C	Tandem
evm.model.fragScaff_scaffold_244_pilon.224	Mru5c178	Mru5	CDS	28754175	28755279	CC-NBS	——	CNL			P-loop,GLPL,RNBS-B,Kinase-2,RNBS-C	Proximal
evm.model.fragScaff_scaffold_67_pilon.218	Mru5c179	Mru5	CDS	34490873	34491110	NB-ARC	——	CNL	S	1	RNBS-B,Kinase-2	Dispersed
evm.model.fragScaff_scaffold_201_pilon.126	Mru5c180	Mru5	CDS	38328486	38331392	CC-NBS-LRR	PLN03210	CNL	S	1	P-loop,GLPL,RNBS-B,Kinase-2,MHDV,RNBS-C	Proximal
evm.model.fragScaff_scaffold_245_pilon.101	Mru5c181	Mru5	CDS	55460087	55460644	TIR-NBS	PLN03210, PLN03194	TNL	C	2	P-loop,GLPL,RNBS-B,Kinase-2,RNBS-C	Dispersed
evm.model.fragScaff_scaffold_245_pilon.97	Mru5c182	Mru5	CDS	55475558	55476382	NB-ARC	PLN03210	TNL			P-loop,GLPL,RNBS-B,Kinase-2,RNBS-C	Dispersed
evm.model.fragScaff_scaffold_92_pilon.116	Mru5c183	Mru5	CDS	61669060	61672441	CC-NBS-LRR	PLN03210	CNL	S	1	P-loop,GLPL,RNBS-B,Kinase-2,MHDV,RNBS-C	Tandem
evm.model.original_scaffold_697_pilon.109.1	Mru5c184	Mru5	CDS	67781332	67784193	CC-NBS-LRR	——	CNL	S	1	P-loop,GLPL,RNBS-B,Kinase-2,MHDV,RNBS-C	Tandem
evm.model.fragScaff_scaffold_104_pilon.25	Mru5c185	Mru5	CDS	68953247	68956171	CC-NBS-LRR	——	CNL	C	3	P-loop,GLPL,RNBS-B,Kinase-2,MHDV,RNBS-C	Tandem
evm.model.fragScaff_scaffold_104_pilon.23	Mru5c186	Mru5	CDS	68960182	68963493	CC-NBS-LRR	——	CNL			P-loop,GLPL,RNBS-B,Kinase-2,MHDV,RNBS-C	Tandem
evm.model.fragScaff_scaffold_104_pilon.22	Mru5c187	Mru5	CDS	68970407	68971072	CC-NBS	——	CNL			P-loop	Tandem
evm.model.fragScaff_scaffold_118_pilon.215	Mru5c188	Mru5	CDS	75789659	75793042	NBS-LRR	——	CNL	C	3	P-loop,RNBS-B,MHDV,RNBS-C	Tandem
evm.model.fragScaff_scaffold_118_pilon.218	Mru5c189	Mru5	CDS	75874050	75875744	NB-ARC	——	CNL			P-loop,RNBS-B,Kinase-2,MHDV,RNBS-C	Tandem
evm.model.fragScaff_scaffold_118_pilon.233	Mru5c190	Mru5	CDS	76038991	76042263	NBS-LRR	PLN00113	CNL			P-loop,GLPL,RNBS-B,Kinase-2,RNBS-C	Tandem
evm.model.original_scaffold_554_pilon.1	Mru5c191	Mru5	CDS	76294136	76294586	CC-NBS-LRR	PLN03210, PLN00113	CNL	C	2	P-loop,GLPL,RNBS-B,Kinase-2,MHDV,RNBS-C	Tandem
evm.model.original_scaffold_554_pilon.3	Mru5c192	Mru5	CDS	76324521	76324974	CC-NBS-LRR	PLN03210	CNL			P-loop,GLPL,RNBS-B,Kinase-2,MHDV,RNBS-C	Tandem
evm.model.fragScaff_scaffold_90_pilon.110	Mru5c193	Mru5	CDS	76795590	76796040	CC-NBS-LRR	PLN03210, PLN00113	CNL	C	2	P-loop,GLPL,RNBS-B,Kinase-2,MHDV,RNBS-C	Tandem
evm.model.fragScaff_scaffold_90_pilon.107	Mru5c194	Mru5	CDS	76836331	76836784	CC-NBS-LRR	PLN03210	CNL			P-loop,GLPL,RNBS-B,Kinase-2,MHDV,RNBS-C	Tandem
evm.model.fragScaff_scaffold_207_pilon.323	Mru5c195	Mru5	CDS	81830665	81831245	TIR-NBS-LRR	PLN03210	TNL	S	1	P-loop,GLPL,RNBS-B,Kinase-2,MHDV,RNBS-C	Dispersed
evm.model.original_scaffold_416_pilon.9	Mru6c196	Mru6	CDS	4001158	4001657	TIR-NBS-LRR	PLN03210, PLN03194	TNL	C	3	P-loop,GLPL,RNBS-B,Kinase-2,MHDV,RNBS-C	WGD or Segmental
evm.model.original_scaffold_416_pilon.7	Mru6c197	Mru6	CDS	4118006	4118505	TIR-NBS-LRR	PLN03194, tsf	TNL			P-loop,GLPL,RNBS-B,Kinase-2,MHDV,RNBS-C	WGD or Segmental
evm.model.original_scaffold_416_pilon.6	Mru6c198	Mru6	CDS	4166597	4166820	NB-ARC	PLN03210	TNL			P-loop,GLPL,RNBS-B,Kinase-2,RNBS-C	Tandem
evm.model.fragScaff_scaffold_9_pilon.121	Mru6c199	Mru6	CDS	9807957	9808005	TIR-NBS-LRR	PLN03210, PLN03194	TNL	C	5	P-loop,GLPL,RNBS-B,Kinase-2,MHDV,RNBS-C	Tandem
evm.model.fragScaff_scaffold_9_pilon.114	Mru6c200	Mru6	CDS	9952698	9953155	TIR-NBS	PLN03210	TNL			P-loop,RNBS-B,Kinase-2,MHDV	Tandem
evm.model.fragScaff_scaffold_9_pilon.111	Mru6c201	Mru6	CDS	9983990	9984161	NB-ARC	PLN03210	TNL			GLPL,RNBS-B,Kinase-2,MHDV,RNBS-C	WGD or Segmental
evm.model.fragScaff_scaffold_9_pilon.107	Mru6c202	Mru6	CDS	10037531	10038015	TIR-NBS-LRR	Smc, PLN03210	TNL			P-loop,GLPL,RNBS-B,Kinase-2,MHDV,RNBS-C	Tandem
evm.model.fragScaff_scaffold_9_pilon.106	Mru6c203	Mru6	CDS	10052471	10052952	TIR-NBS-LRR	PLN03210	TNL			P-loop,GLPL,RNBS-B,Kinase-2,MHDV,RNBS-C	Tandem
evm.model.fragScaff_scaffold_202_pilon.108	Mru6c204	Mru6	CDS	12212602	12213107	TIR-NBS	PLN03210, NACHT	TNL	S	1	P-loop,GLPL,RNBS-B,Kinase-2,MHDV,RNBS-C	WGD or Segmental
evm.model.fragScaff_scaffold_226_pilon.473	Mru6c205	Mru6	CDS	13424013	13424518	TIR-NBS-LRR	PLN03210	TNL	C	2	P-loop,GLPL,RNBS-B,Kinase-2,MHDV,RNBS-C	WGD or Segmental
evm.model.fragScaff_scaffold_226_pilon.467	Mru6c206	Mru6	CDS	13458707	13459212	TIR-NBS-LRR	PLN03210	TNL			P-loop,GLPL,RNBS-B,Kinase-2,MHDV,RNBS-C	Tandem
evm.model.original_scaffold_473_pilon.17	Mru6c207	Mru6	CDS	14449683	14450188	TIR-NBS-LRR	PLN03210, PLN03197, NACHT	TNL	S	1	P-loop,GLPL,RNBS-B,Kinase-2,MHDV,RNBS-C	Tandem
evm.model.original_scaffold_876_pilon.37	Mru6c208	Mru6	CDS	18287688	18292058	CC-NBS-LRR	——	CNL	S	1	P-loop,GLPL,RNBS-B,Kinase-2,RNBS-C	Dispersed
evm.model.fragScaff_scaffold_24_pilon.114	Mru6c209	Mru6	CDS	28506812	28510115	CC-NBS-LRR	——	CNL	C	2	P-loop,GLPL,RNBS-B,Kinase-2,MHDV,RNBS-C	Tandem
evm.model.fragScaff_scaffold_24_pilon.119	Mru6c210	Mru6	CDS	28542862	28546056	CC-NBS-LRR	PLN03210	CNL			P-loop,GLPL,RNBS-B,Kinase-2,MHDV,RNBS-C	Tandem
evm.model.fragScaff_scaffold_145_pilon.132	Mru6c211	Mru6	CDS	29386404	29389704	CC-NBS-LRR	PLN03210	CNL	S	1	P-loop,GLPL,RNBS-B,Kinase-2,MHDV,RNBS-C	Tandem
evm.model.original_scaffold_667_pilon.21	Mru6c212	Mru6	CDS	31052762	31056038	CC-NBS-LRR	PLN03210	CNL	S	1	P-loop,GLPL,RNBS-B,Kinase-2,MHDV,RNBS-C	Tandem
evm.model.original_scaffold_954_pilon.17	Mru6c213	Mru6	CDS	44297477	44300759	CC-NBS-LRR	PLN03210	CNL	S	1	P-loop,GLPL,RNBS-B,Kinase-2,MHDV,RNBS-C	Tandem
evm.model.original_scaffold_638_pilon.39	Mru6c214	Mru6	CDS	49653002	49656325	CC-NBS-LRR	——	CNL	S	1	P-loop,GLPL,RNBS-B,Kinase-2,MHDV,RNBS-C	Tandem
evm.model.original_scaffold_458_pilon.157	Mru6c215	Mru6	CDS	60430650	60433208	NB-ARC	PLN03210	CNL	C	2	P-loop,GLPL,RNBS-B,Kinase-2,MHDV,RNBS-C	WGD or Segmental
evm.model.original_scaffold_458_pilon.160	Mru6c216	Mru6	CDS	60458723	60458962	NBS-LRR	PLN03210, AAA	CNL			P-loop,GLPL,RNBS-B,Kinase-2,MHDV,RNBS-C	Tandem
evm.model.original_scaffold_458_pilon.168	Mru6c217	Mru6	CDS	60711771	60712010	NB-ARC	AAA	CNL	C	Mru6c218 respectively formed two different clusters with Mru6c217 and Mru6c219. Each cluster had two genes.	P-loop,RNBS-B,Kinase-2	Tandem
evm.model.fragScaff_scaffold_181_pilon.4	Mru6c218	Mru6	CDS	60877984	60879204	NB-ARC	——	CNL			P-loop,GLPL,RNBS-B,Kinase-2,MHDV,RNBS-C	Proximal
evm.model.fragScaff_scaffold_181_pilon.13	Mru6c219	Mru6	CDS	60990283	60990522	NBS-LRR	——	CNL			P-loop,RNBS-B,Kinase-2,MHDV,RNBS-C	Tandem
evm.model.original_scaffold_704_pilon.81	Mru6c220	Mru6	CDS	61244370	61244609	NBS-LRR	PLN03210, AAA	CNL	S	1	P-loop,GLPL,RNBS-B,Kinase-2,MHDV,RNBS-C	Tandem
evm.model.fragScaff_scaffold_226_pilon.30	Mru6c221	Mru6	CDS	62920958	62920981	NBS-LRR	internalin_K, CDC6	CNL	S	1	P-loop,GLPL,RNBS-B,Kinase-2,MHDV,RNBS-C	WGD or Segmental
evm.model.fragScaff_scaffold_108_pilon.62	Mru6c222	Mru6	CDS	64999814	65000067	TIR-NBS	PLN03210	TNL	C	2	P-loop,RNBS-B,Kinase-2,RNBS-C	Proximal
evm.model.fragScaff_scaffold_108_pilon.60	Mru6c223	Mru6	CDS	65021756	65022210	TIR-NBS-LRR	PLN03210, PLN03194, PLN00113	TNL			P-loop,GLPL,RNBS-B,Kinase-2,MHDV,RNBS-C	Proximal
evm.model.original_scaffold_807_pilon.40	Mru6c224	Mru6	CDS	66657750	66657815	TIR-NBS-LRR	PLN03210, PLN03194	TNL	S	1	P-loop,GLPL,RNBS-B,Kinase-2,MHDV,RNBS-C	WGD or Segmental
evm.model.fragScaff_scaffold_259_pilon.12	Mru6c225	Mru6	CDS	68274476	68277085	CC-NBS-LRR	PLN03210	CNL	C	3	P-loop,GLPL,RNBS-B,Kinase-2,MHDV,RNBS-C	Tandem
evm.model.fragScaff_scaffold_259_pilon.9	Mru6c226	Mru6	CDS	68309507	68310570	CC-NBS-LRR	——	CNL			P-loop,RNBS-B,Kinase-2,MHDV,RNBS-C	WGD or Segmental
evm.model.fragScaff_scaffold_259_pilon.8	Mru6c227	Mru6	CDS	68331577	68334186	CC-NBS-LRR	PLN03210	CNL			P-loop,GLPL,RNBS-B,Kinase-2,MHDV,RNBS-C	WGD or Segmental
evm.model.original_scaffold_876_pilon.6	Mru6c228	Mru6	CDS	70927592	70928094	TIR-NBS-LRR	PLN03210, PLN03194	TNL	S	1	P-loop,GLPL,RNBS-B,Kinase-2,MHDV,RNBS-C	Proximal
evm.model.fragScaff_scaffold_181_pilon.68	Mru6c229	Mru6	CDS	71236914	71237167	TIR-NBS	PLN03210	TNL	C	6	P-loop,RNBS-B,Kinase-2	Proximal
evm.model.fragScaff_scaffold_181_pilon.71	Mru6c230	Mru6	CDS	71293780	71293789	TIR-NBS-LRR	PLN03210, PLN03194	TNL			P-loop,GLPL,RNBS-B,Kinase-2,MHDV,RNBS-C	Proximal
evm.model.fragScaff_scaffold_181_pilon.76.1	Mru6c231	Mru6	CDS	71331734	71331740	TIR-NBS	PLN03210, PLN03194	TNL			P-loop,GLPL,RNBS-B,Kinase-2,MHDV,RNBS-C	Proximal
evm.model.fragScaff_scaffold_181_pilon.78	Mru6c232	Mru6	CDS	71345010	71345951	NBS-LRR	PLN03210	TNL			P-loop,GLPL,RNBS-B,Kinase-2,MHDV,RNBS-C	Proximal
evm.model.fragScaff_scaffold_181_pilon.80	Mru6c233	Mru6	CDS	71376335	71376371	TIR-NBS-LRR	PLN03210, PLN03194	TNL			P-loop,GLPL,RNBS-B,Kinase-2,MHDV,RNBS-C	Tandem
evm.model.fragScaff_scaffold_181_pilon.89	Mru6c234	Mru6	CDS	71441142	71441671	TIR-NBS-LRR	PLN03210	TNL			P-loop,GLPL,RNBS-B,Kinase-2,MHDV,RNBS-C	Tandem
evm.model.fragScaff_scaffold_252_pilon.151	Mru6c235	Mru6	CDS	74380016	74383144	NBS-LRR	——	CNL	C	2	P-loop,GLPL,RNBS-B,Kinase-2,MHDV,RNBS-C	Dispersed
evm.model.fragScaff_scaffold_252_pilon.154	Mru6c236	Mru6	CDS	74523524	74524315	NB-ARC	——	CNL			P-loop,GLPL,RNBS-B,Kinase-2,RNBS-C	Dispersed
evm.model.fragScaff_scaffold_194_pilon.131	Mru7c237	Mru7	CDS	5341059	5341564	TIR-NBS-LRR	PLN03210, PLN03194	TNL	S	1	P-loop,GLPL,RNBS-B,Kinase-2,MHDV,RNBS-C	Dispersed
evm.model.fragScaff_scaffold_94_pilon.169	Mru7c238	Mru7	CDS	20877702	20878769	NB-ARC	——	CNL	C	7	P-loop,GLPL,RNBS-B,Kinase-2,RNBS-C	Tandem
evm.model.fragScaff_scaffold_94_pilon.168	Mru7c239	Mru7	CDS	20892409	20894526	NBS-LRR	PLN03210	CNL			P-loop,GLPL,RNBS-B,Kinase-2,RNBS-C	WGD or Segmental
evm.model.fragScaff_scaffold_94_pilon.160	Mru7c240	Mru7	CDS	20970363	20970708	NB-ARC	——	CNL			P-loop,GLPL,RNBS-B,RNBS-C	Tandem
evm.model.fragScaff_scaffold_94_pilon.153	Mru7c241	Mru7	CDS	20988875	20990985	NBS-LRR	PPP1R42, PLN00113	CNL			P-loop,GLPL,RNBS-B,Kinase-2,MHDV,RNBS-C	Tandem
evm.model.fragScaff_scaffold_94_pilon.151	Mru7c242	Mru7	CDS	20994660	20997275	CC-NBS-LRR	PLN03210, PLN00113	CNL			P-loop,GLPL,RNBS-B,Kinase-2,MHDV,RNBS-C	WGD or Segmental
evm.model.fragScaff_scaffold_94_pilon.150	Mru7c243	Mru7	CDS	20998886	20999145	TIR-NBS	PLN03210, PLN03194	TNL			P-loop,RNBS-B,Kinase-2,RNBS-C	Dispersed
evm.model.fragScaff_scaffold_94_pilon.143	Mru7c244	Mru7	CDS	21045806	21046954	CC-NBS-LRR	PLN00113	CNL			P-loop,GLPL,RNBS-B,Kinase-2,MHDV,RNBS-C	Proximal
evm.model.fragScaff_scaffold_94_pilon.105	Mru7c245	Mru7	CDS	21541801	21542343	NB-ARC	——	CNL	C	3	GLPL,RNBS-C	Proximal
evm.model.fragScaff_scaffold_94_pilon.102	Mru7c246	Mru7	CDS	21546349	21546753	NB-ARC	——	CNL			P-loop	Proximal
evm.model.fragScaff_scaffold_94_pilon.101	Mru7c247	Mru7	CDS	21546853	21548328	NBS-LRR	——	CNL			GLPL,MHDV,RNBS-C	Proximal
evm.model.fragScaff_scaffold_94_pilon.64	Mru7c248	Mru7	CDS	21997351	21997823	TIR-NBS-LRR	PLN03210,RnhA, PLN00113, PPP1R42, PLN03194, internalin_A	TNL	S	1	P-loop,GLPL,RNBS-B,Kinase-2,MHDV,RNBS-C	Dispersed
evm.model.fragScaff_scaffold_151_pilon.428	Mru7c249	Mru7	CDS	23939744	23940264	TIR-NBS	PLN03210, PLN03194	TNL	C	3	P-loop,GLPL,RNBS-B,Kinase-2,RNBS-C	WGD or Segmental
evm.model.fragScaff_scaffold_151_pilon.427	Mru7c250	Mru7	CDS	23944021	23944029	TIR-NBS-LRR	PLN03210, PLN03194	TNL			P-loop,GLPL,RNBS-B,Kinase-2,MHDV,RNBS-C	WGD or Segmental
evm.model.fragScaff_scaffold_151_pilon.426	Mru7c251	Mru7	CDS	23958687	23958718	TIR-NBS	PLN03210, PLN03194	TNL			GLPL,RNBS-B,Kinase-2,MHDV	WGD or Segmental
evm.model.fragScaff_scaffold_81_pilon.48	Mru7c252	Mru7	CDS	24622504	24623181	NB-ARC	——	CNL	C	3	P-loop,RNBS-B,Kinase-2,RNBS-C	Tandem
evm.model.fragScaff_scaffold_81_pilon.38	Mru7c253	Mru7	CDS	24726622	24727329	NB-ARC	——	CNL			P-loop	WGD or Segmental
evm.model.fragScaff_scaffold_81_pilon.37	Mru7c254	Mru7	CDS	24735200	24736483	NBS-LRR	——	CNL			GLPL,MHDV,RNBS-C	Dispersed
evm.model.fragScaff_scaffold_133_pilon.165	Mru7c255	Mru7	CDS	26421037	26421276	NBS-LRR	PLN03210, AAA	CNL	C	3	P-loop,GLPL,RNBS-B,Kinase-2,MHDV,RNBS-C	WGD or Segmental
evm.model.fragScaff_scaffold_133_pilon.161	Mru7c256	Mru7	CDS	26503927	26505861	NBS-LRR	——	CNL			GLPL,RNBS-B,MHDV,RNBS-C	Tandem
evm.model.fragScaff_scaffold_133_pilon.156	Mru7c257	Mru7	CDS	26531781	26532020	NB-ARC	PLN03210, AAA	CNL			P-loop,RNBS-B,Kinase-2,RNBS-C	Proximal
evm.model.fragScaff_scaffold_146_pilon.5	Mru7c258	Mru7	CDS	34283735	34284258	TIR-NBS-LRR	PLN00113, PLN03194	TNL	C	Mru7c259 respectively formed two different clusters with Mru7c258 and Mru7c260. Each cluster had two genes.	P-loop,GLPL,RNBS-B,Kinase-2,MHDV,RNBS-C	Tandem
evm.model.fragScaff_scaffold_119_pilon.134	Mru7c259	Mru7	CDS	34336244	34336767	TIR-NBS-LRR	PLN0013, PLN03194	TNL			P-loop,GLPL,RNBS-B,Kinase-2,MHDV,RNBS-C	Tandem
evm.model.original_scaffold_801_pilon.14	Mru7c260	Mru7	CDS	34576148	34576650	TIR-NBS-LRR	PLN03194	TNL			P-loop,GLPL,RNBS-B,Kinase-2,MHDV,RNBS-C	Tandem
evm.model.original_scaffold_926_pilon.21	Mru7c261	Mru7	CDS	41099158	41099681	TIR-NBS	PLN03210, PLN03194	TNL	S	1	P-loop,GLPL,RNBS-B,Kinase-2	WGD or Segmental
evm.model.original_scaffold_407_pilon.11	Mru7c262	Mru7	CDS	43693470	43693500	TIR-NBS-LRR	PLN03210, PLN03194, PLN00113	TNL	C	2	P-loop,GLPL,RNBS-B,Kinase-2,MHDV,RNBS-C	WGD or Segmental
evm.model.original_scaffold_407_pilon.13	Mru7c263	Mru7	CDS	43760784	43760814	TIR-NBS-LRR	PLN03210, PLN03194	TNL			P-loop,RNBS-B,Kinase-2,MHDV,RNBS-C	Tandem
evm.model.fragScaff_scaffold_79_pilon.17	Mru7c264	Mru7	CDS	60789222	60789757	TIR-NBS-LRR	PLN03210	TNL	C	3	P-loop,GLPL,RNBS-B,Kinase-2,MHDV,RNBS-C	WGD or Segmental
evm.model.fragScaff_scaffold_79_pilon.8	Mru7c265	Mru7	CDS	60942442	60942947	TIR-NBS-LRR	PLN03210, PLN03194	TNL			P-loop,GLPL,RNBS-B,Kinase-2,MHDV,RNBS-C	WGD or Segmental
evm.model.fragScaff_scaffold_79_pilon.5.1	Mru7c266	Mru7	CDS	61032129	61032637	TIR-NBS	PLN03210, PLN03194	TNL			P-loop,GLPL,RNBS-B,Kinase-2,MHDV,RNBS-C	Proximal
evm.model.fragScaff_scaffold_79_pilon.3	Mru7c267	Mru7	CDS	61094011	61094078	NBS-LRR	PLN03210	TNL	C	1	P-loop,GLPL,RNBS-B,Kinase-2,MHDV,RNBS-C	WGD or Segmental
evm.model.fragScaff_scaffold_197_pilon.6	Mru7c268	Mru7	CDS	80991602	80991872	NBS-LRR	PLN03210	CNL	S	1	P-loop,GLPL,RNBS-B,Kinase-2,MHDV,RNBS-C	WGD or Segmental
evm.model.fragScaff_scaffold_141_pilon.60	Mru7c269	Mru7	CDS	81993334	81993854	TIR-NBS-LRR	PLN03210, PLN03194	TNL	S	1	P-loop,GLPL,RNBS-B,Kinase-2,MHDV,RNBS-C	WGD or Segmental
evm.model.fragScaff_scaffold_35_pilon.415	Mru7c270	Mru7	CDS	84342157	84344940	NBS-LRR	PLN03210	CNL	C	2	P-loop,GLPL,RNBS-B,Kinase-2,MHDV	Tandem
evm.model.fragScaff_scaffold_35_pilon.418	Mru7c271	Mru7	CDS	84385701	84385992	NBS-LRR	——	CNL			P-loop,GLPL,RNBS-B,Kinase-2,MHDV	Tandem
evm.model.fragScaff_scaffold_77_pilon.12	Mru7c272	Mru7	CDS	95840407	95840506	NB-ARC	——	CNL	S	1	GLPL,MHDV	Tandem
evm.model.fragScaff_scaffold_166_pilon.29	Mru7c273	Mru7	CDS	96395558	96396569	CC-NBS	——	CNL	C	3	P-loop,GLPL,RNBS-B,Kinase-2,MHDV,RNBS-C	Tandem
evm.model.fragScaff_scaffold_166_pilon.25	Mru7c274	Mru7	CDS	96430305	96432059	NBS-LRR	——	CNL			MHDV	Tandem
evm.model.fragScaff_scaffold_166_pilon.24	Mru7c275	Mru7	CDS	96433072	96434118	CC-NBS	——	CNL			P-loop,RNBS-B,Kinase-2,RNBS-C	Proximal
evm.model.fragScaff_scaffold_244_pilon.47	Mru8c276	Mru8	CDS	330330	330376	CC-NBS-LRR	PLN03210	CNL	S	1	P-loop,GLPL,RNBS-B,Kinase-2,MHDV,RNBS-C	Proximal
evm.model.original_scaffold_464_pilon.54	Mru8c277	Mru8	CDS	835069	836753	NB-ARC	——	CNL	S	1	GLPL,RNBS-B,,MHDV,RNBS-C	Tandem
evm.model.fragScaff_scaffold_210_pilon.237	Mru8c278	Mru8	CDS	1420522	1422428	NB-ARC	——	CNL	S	1	GLPL,RNBS-B,Kinase-2,MHDV,RNBS-C	Tandem
evm.model.original_scaffold_914_pilon.25	Mru8c279	Mru8	CDS	2042734	2042780	CC-NBS-LRR	——	CNL	C	2	P-loop,GLPL,RNBS-B,Kinase-2,MHDV,RNBS-C	Tandem
evm.model.original_scaffold_914_pilon.28	Mru8c280	Mru8	CDS	2087647	2087663	CC-NBS	——	CNL			P-loop,Kinase-2,MHDV	Tandem
evm.model.original_scaffold_719_pilon.29	Mru8c281	Mru8	CDS	2353943	2353989	CC-NBS	——	CNL	C	These genes were formed two different clusters. The one contaied three genes, Mru8c281, Mru8c282 and Mru8c283, respectively. The another one contaied six genes (Mru8c282-Mru8c287).	P-loop,GLPL,RNBS-B,Kinase-2,MHDV,RNBS-C	Tandem
evm.model.original_scaffold_719_pilon.9	Mru8c282	Mru8	CDS	2549859	2549938	NBS-LRR	PLN03210	TNL			P-loop,GLPL,RNBS-B,Kinase-2,MHDV,RNBS-C	WGD or Segmental
evm.model.original_scaffold_719_pilon.7	Mru8c283	Mru8	CDS	2571606	2572102	TIR-NBS-LRR	PLN03210, PLN03194	TNL			P-loop,GLPL,RNBS-B,Kinase-2,MHDV,RNBS-C	Tandem
evm.model.original_scaffold_719_pilon.3	Mru8c284	Mru8	CDS	2579417	2580148	NB-ARC	——	TNL			GLPL,RNBS-B,Kinase-2,MHDV,RNBS-C	Tandem
evm.model.fragScaff_scaffold_129_pilon.55	Mru8c285	Mru8	CDS	2727024	2727487	TIR-NBS-LRR	PLN03210, PLN03194	TNL			P-loop,GLPL,RNBS-B,Kinase-2,MHDV,RNBS-C	Tandem
evm.model.fragScaff_scaffold_129_pilon.51	Mru8c286	Mru8	CDS	2750092	2750561	TIR-NBS-LRR	PLN03210, PLN03194, PLN00113	TNL			P-loop,GLPL,RNBS-B,Kinase-2,MHDV,RNBS-C	Tandem
evm.model.fragScaff_scaffold_129_pilon.49	Mru8c287	Mru8	CDS	2786009	2786511	TIR-NBS	PLN03210	TNL			P-loop,GLPL,RNBS-B,Kinase-2,MHDV,RNBS-C	Tandem
evm.model.fragScaff_scaffold_5_pilon.41	Mru8c288	Mru8	CDS	7711270	7711766	TIR-NBS-LRR	PLN03210	TNL	C	2	P-loop,GLPL,RNBS-B,Kinase-2,MHDV,RNBS-C	Tandem
evm.model.fragScaff_scaffold_60_pilon.112	Mru8c289	Mru8	CDS	7804193	7804686	TIR-NBS-LRR	PLN03210, PLN03194	TNL			P-loop,GLPL,RNBS-B,Kinase-2,MHDV,RNBS-C	Tandem
evm.model.fragScaff_scaffold_116_pilon.160	Mru8c290	Mru8	CDS	8988738	8989210	TIR-NBS	PLN03210, PLN03194	TNL	C	7	P-loop,GLPL,RNBS-B,Kinase-2,MHDV,RNBS-C	WGD or Segmental
evm.model.fragScaff_scaffold_116_pilon.159	Mru8c291	Mru8	CDS	9002857	9003344	TIR-NBS-LRR	PLN03194	TNL			P-loop,GLPL,RNBS-B,Kinase-2,MHDV,RNBS-C	Tandem
evm.model.fragScaff_scaffold_116_pilon.156	Mru8c292	Mru8	CDS	9037973	9038481	TIR-NBS-LRR	PLN03194	TNL			P-loop,GLPL,RNBS-B,Kinase-2,MHDV,RNBS-C	Tandem
evm.model.fragScaff_scaffold_116_pilon.152	Mru8c293	Mru8	CDS	9086259	9086365	NBS-LRR	PLN03210	TNL			P-loop,GLPL,RNBS-B,Kinase-2,MHDV,RNBS-C	Tandem
evm.model.fragScaff_scaffold_116_pilon.150	Mru8c294	Mru8	CDS	9161734	9162206	TIR-NBS-LRR	PLN03194	TNL			P-loop,GLPL,RNBS-B,Kinase-2,MHDV,RNBS-C	Tandem
evm.model.fragScaff_scaffold_116_pilon.148	Mru8c295	Mru8	CDS	9180573	9180760	TIR-NBS	PLN03210	TNL			P-loop,GLPL,RNBS-B,Kinase-2,MHDV,RNBS-C	Tandem
evm.model.fragScaff_scaffold_116_pilon.145	Mru8c296	Mru8	CDS	9234818	9234939	NBS-LRR	PLN03210	TNL			P-loop,GLPL,RNBS-B,Kinase-2,MHDV,RNBS-C	Tandem
evm.model.fragScaff_scaffold_204_pilon.219_evm.model.fragScaff_scaffold_204_pilon.220	Mru8c297	Mru8	CDS	13494434	13494945	TIR-NBS-LRR	PLN03210	TNL	S	1	P-loop,GLPL,RNBS-B,Kinase-2,MHDV,RNBS-C	Proximal
evm.model.fragScaff_scaffold_49_pilon.64	Mru8c298	Mru8	CDS	15026785	15027365	TIR-NBS-LRR	PLN03210, PLN03194	TNL	C	2	P-loop,GLPL,Kinase-2,MHDV	WGD or Segmental
evm.model.fragScaff_scaffold_49_pilon.61	Mru8c299	Mru8	CDS	15083766	15083890	NBS-LRR	PLN03210	TNL			P-loop,GLPL,RNBS-B,Kinase-2,MHDV,RNBS-C	Tandem
evm.model.fragScaff_scaffold_110_pilon.56	Mru8c300	Mru8	CDS	15357186	15357941	NBS-LRR	PPP1R42	TNL	C	2	GLPL,RNBS-B,Kinase-2,MHDV,RNBS-C	WGD or Segmental
evm.model.fragScaff_scaffold_110_pilon.57	Mru8c301	Mru8	CDS	15365725	15366251	TIR-NBS	PLN03210	TNL			P-loop,RNBS-B,Kinase-2	Proximal
evm.model.fragScaff_scaffold_130_pilon.129	Mru8c302	Mru8	CDS	15714188	15717085	NBS-LRR	——	CNL	S	1	P-loop,GLPL,RNBS-B,Kinase-2,RNBS-C	Dispersed
evm.model.fragScaff_scaffold_207_pilon.468	Mru8c303	Mru8	CDS	20038278	20038324	CC-NBS	——	CNL	S	1	P-loop,GLPL,RNBS-B,Kinase-2,MHDV,RNBS-C	Dispersed
evm.model.fragScaff_scaffold_162_pilon.124	Mru8c304	Mru8	CDS	21822922	21823436	TIR-NBS-LRR	PLN03210, PLN03194, PLN00113	TNL	S	1	P-loop,GLPL,RNBS-B,Kinase-2,MHDV,RNBS-C	WGD or Segmental
evm.model.fragScaff_scaffold_96_pilon.318	Mru8c305	Mru8	CDS	23181910	23184783	CC-NBS-LRR	PLN00113, PLN03210	CNL	S	1	P-loop,GLPL,RNBS-B,Kinase-2,MHDV,RNBS-C	Dispersed
evm.model.fragScaff_scaffold_58_pilon.243	Mru8c306	Mru8	CDS	25216444	25216946	TIR-NBS-LRR	PLN03210, PLN03194	TNL	S	1	P-loop,GLPL,RNBS-B,Kinase-2,MHDV,RNBS-C	Proximal
evm.model.original_scaffold_478_pilon.59	Mru8c307	Mru8	CDS	27331687	27333711	CC-NBS-LRR	PLN03210	CNL	C	2	P-loop,GLPL,RNBS-B,Kinase-2,MHDV,RNBS-C	WGD or Segmental
evm.model.original_scaffold_478_pilon.61	Mru8c308	Mru8	CDS	27346689	27349796	NBS-LRR	PLN00113	CNL			GLPL,RNBS-B,Kinase-2,MHDV,RNBS-C	Tandem
evm.model.fragScaff_scaffold_218_pilon.83	Mru8c309	Mru8	CDS	27973022	27974614	NBS-LRR	——	CNL	S	1	GLPL,RNBS-B,Kinase-2,MHDV,RNBS-C	Tandem
evm.model.fragScaff_scaffold_218_pilon.19	Mru8c310	Mru8	CDS	28811962	28812365	TIR-NBS	PLN03210	TNL	C	These genes were formed two different clusters. The one had five genes, (Mru8c310-Mru8c314) and the another one had six genes (Mru8c312-Mru8c317).	P-loop,GLPL,RNBS-B,RNBS-C	Proximal
evm.model.fragScaff_scaffold_218_pilon.18	Mru8c311	Mru8	CDS	28819034	28819491	TIR-NBS-LRR	PLN03194, PLN00113	TNL			P-loop,GLPL,RNBS-B,Kinase-2,MHDV,RNBS-C	Proximal
evm.model.fragScaff_scaffold_218_pilon.14	Mru8c312	Mru8	CDS	28896209	28896693	TIR-NBS	PLN03210, PLN03194	TNL			P-loop,GLPL,RNBS-B,Kinase-2,RNBS-C	Proximal
evm.model.fragScaff_scaffold_218_pilon.10	Mru8c313	Mru8	CDS	28977563	28978029	TIR-NBS-LRR	PLN03194, PLN00113	TNL			P-loop,GLPL,RNBS-B,Kinase-2,MHDV,RNBS-C	Proximal
evm.model.fragScaff_scaffold_218_pilon.6	Mru8c314	Mru8	CDS	28997011	28997414	TIR-NBS	PLN03210	TNL			P-loop,GLPL,RNBS-B,Kinase-2,RNBS-C	Tandem
evm.model.fragScaff_scaffold_242_pilon.56	Mru8c315	Mru8	CDS	29118535	29118938	TIR-NBS	PLN03210	TNL			P-loop,GLPL,RNBS-B,Kinase-2,RNBS-C	Tandem
evm.model.fragScaff_scaffold_242_pilon.54	Mru8c316	Mru8	CDS	29127209	29127666	TIR-NBS-LRR	PLN03194, PLN00113	TNL			P-loop,GLPL,RNBS-B,Kinase-2,MHDV,RNBS-C	Proximal
evm.model.fragScaff_scaffold_242_pilon.50	Mru8c317	Mru8	CDS	29145923	29146326	TIR-NBS	PLN03210	TNL			P-loop,GLPL,RNBS-B,Kinase-2,RNBS-C	Proximal
evm.model.original_scaffold_898_pilon.2	Mru8c318	Mru8	CDS	31624391	31624881	TIR-NBS-LRR	COG4372, PLN03194	TNL	S	1	P-loop,GLPL,RNBS-B,Kinase-2,MHDV,RNBS-C	Tandem
evm.model.original_scaffold_898_pilon.9	Mru8c319	Mru8	CDS	31889935	31890422	TIR-NBS-LRR	COG4372, PLN03210, PLN03210	TNL	C	3	P-loop,GLPL,RNBS-B,Kinase-2,MHDV,RNBS-C	Tandem
evm.model.original_scaffold_404_pilon.82	Mru8c320	Mru8	CDS	32084391	32084848	TIR-NBS-LRR	——	TNL			P-loop,GLPL,RNBS-B,Kinase-2,MHDV,RNBS-C	Tandem
evm.model.original_scaffold_404_pilon.77	Mru8c321	Mru8	CDS	32109611	32110080	TIR-NBS-LRR	——	TNL			P-loop,GLPL,RNBS-B,Kinase-2,MHDV,RNBS-C	Tandem
evm.model.original_scaffold_404_pilon.41	Mru8c322	Mru8	CDS	32542080	32545234	CC-NBS-LRR	HSPA1-2_6-8-like_NBD, PLN03210, PTZ00009, HSPA5-like_NBD, HSP70, HSPA4_like_NDB, HSPA9-like_NBD, dnaK, HSPA9-Ssq1-like_NBD, Ssq1_like_NBD, PTZ00186	CNL	C	2	P-loop,GLPL,RNBS-B,Kinase-2,MHDV,RNBS-C	Tandem
evm.model.original_scaffold_404_pilon.39	Mru8c323	Mru8	CDS	32601418	32602170	CC-NBS	——	CNL			P-loop	Tandem
evm.model.fragScaff_scaffold_156_pilon.289	Mru8c324	Mru8	CDS	49788193	49790292	NB-ARC	——	CNL	C	3	GLPL,MHDV,RNBS-C	Tandem
evm.model.fragScaff_scaffold_156_pilon.290	Mru8c325	Mru8	CDS	49793864	49796896	CC-NBS-LRR	PLN03210	CNL			P-loop,GLPL,RNBS-B,Kinase-2,MHDV,RNBS-C	Tandem
evm.model.fragScaff_scaffold_156_pilon.291	Mru8c326	Mru8	CDS	49806712	49807220	TIR-NBS-LRR	PLN03210, PLN03194	TNL			P-loop,GLPL,RNBS-B,Kinase-2,MHDV,RNBS-C	Dispersed
evm.model.fragScaff_scaffold_206_pilon.15	Mru8c327	Mru8	CDS	55048740	55049227	TIR-NBS-LRR	PLN03150, PLN00113, PLN03210, PLN03194	TNL	C	2	P-loop,GLPL,RNBS-B,Kinase-2,MHDV,RNBS-C	Tandem
evm.model.fragScaff_scaffold_206_pilon.17	Mru8c328	Mru8	CDS	55061603	55061646	NBS-LRR	PLN00113	TNL			P-loop,GLPL,RNBS-B,Kinase-2,MHDV,RNBS-C	Tandem
evm.model.original_scaffold_457_pilon.27	Mru8c329	Mru8	CDS	60494843	60496546	CC-NBS	——	CNL	S	1	P-loop,GLPL,RNBS-B,Kinase-2,MHDV,RNBS-C	Dispersed
evm.model.original_scaffold_682_pilon.23	Mru8c330	Mru8	CDS	72866287	72866923	RPW8-NBS-LRR	——	RNL	C	5	P-loop,GLPL,Kinase-2,MHDV,RNBS-C	Tandem
evm.model.original_scaffold_682_pilon.25	Mru8c331	Mru8	CDS	72966496	72966904	NBS-LRR	PLN00113	CNL			P-loop,GLPL,Kinase-2,MHDV,RNBS-C	Tandem
evm.model.original_scaffold_682_pilon.26	Mru8c332	Mru8	CDS	72981478	72982060	NBS-LRR	——	CNL			P-loop,GLPL,Kinase-2,MHDV,RNBS-C	Tandem
evm.model.original_scaffold_682_pilon.37	Mru8c333	Mru8	CDS	73087997	73088594	NBS-LRR	PLN00113	CNL			P-loop,GLPL,Kinase-2,MHDV,RNBS-C	Tandem
evm.model.original_scaffold_682_pilon.38	Mru8c334	Mru8	CDS	73096583	73097186	RPW8-NBS-LRR	PLN00113	RNL			P-loop,GLPL,MHDV,RNBS-C	Tandem
evm.model.fragScaff_scaffold_12_pilon.359	Mru8c335	Mru8	CDS	81815127	81816053	NBS-LRR	PLN03210	TNL	S	1	GLPL,RNBS-B,Kinase-2,MHDV,RNBS-C	Dispersed
evm.model.fragScaff_scaffold_273_pilon.62	Mru8c336	Mru8	CDS	85997321	85998865	NB-ARC	NACHT	CNL	S	1	P-loop,GLPL,RNBS-B,Kinase-2,MHDV,RNBS-C	Dispersed
evm.model.original_scaffold_426_pilon.40	Mru8c337	Mru8	CDS	93869088	93869925	CC-NBS-LRR	——	CNL	C	2	P-loop,GLPL,MHDV,RNBS-C	Tandem
evm.model.original_scaffold_426_pilon.42	Mru8c338	Mru8	CDS	93903372	93903572	NB-ARC	——	CNL			P-loop	Tandem
